# Supplementary material for: Proteomic Analysis of the Secretory Response of Aspergillus niger to D-Maltose and D-Xylose
Source: PLoS One. 2011 Jun 17;6(6):e20865. doi: 10.1371/journal.pone.0020865 (PMC3117840; doi:10.1371/journal.pone.0020865)
Supplement: Table S1 — Predicted intracellular proteins identified from the culture filtrates. (XLS) [file pone.0020865.s001.xls]

## Sheet: Table S1
Table S1 - Predicted intracellular proteins identified from culture filtrates
SS: signal sequence; SP: signal peptide; TMD: transmembrane domains; Mal.: maltose; Xyl.: xylose; Sorb.: sorbitol; BR: biological replicate; NSAF: normalized spectral abundance factor
orange: proteins shared with the microsome
green: proteins significantly more abundant on maltose
red: proteins significantly more abundant on xylose
Proteins identified from the JGI database are indicated in the category "locus tag" by accession number from the Joint Genome Institute database for A. niger
Locus tag		SS	TMD	Length	Total spectral counts						NSAF.103			G- score Mal.	G-score Xyl.	Condition detected
					Mal.		Xyl.		Sorb.
					BR1	BR2	BR1	BR2	BR1	BR2	Mal.	Xyl.	Sorb.
An01g02500	strong similarity to thioredoxin - A. nidulans		0	108	2	2	0	2	0	1	24.2047	11.4809	5.72629	12.2729	1.96211	Mal.
An02g10150	similarity to hypothetical dehydratase/racemase - Rhodococcus erythropolis		0	563	1	0	0	1	2	4	1.54772	1.32143	4.76004	1.71519	2.06398	Sorb.
An16g07410	strong similarity to mitochondrial F1-ATPase α-subunit Atp1 - S. cerevisiae	SP	0	556	1	2	1	2	0	2	3.65682	3.12215	1.85384	0.600905	0.326872	Mal. Xyl.
An12g04940	strong similarity to mitochondrial heat shock protein Hsp60 - S. cerevisiae		0	587	1	7	0	6	0	2	8.41184	5.49207	1.75593	4.73842	2.02177	Mal.
An11g04180	dnaK-type molecular chaperone BipA - A. niger	SP	1	672	1	2	0	1	0	0	3.02558	1.10709	0.306766	2.57175	0.480992	Mal.
An16g05420	glucose-6-phosphate isomerase PgiA strongly similar to Pgi1 - S. cerevisiae		0	553	1	2	0	0	0	0	3.67666	0.448441	0.372779	3.12516	0.00698103	Mal.
An18g04220	strong similarity to mitochondrial ADP/ATP carrier anc1p - S. pombe		4	319	6	4	0	3	0	2	19.1209	5.44174	3.23114	12.517	0.56972	Mal.
203715	strong similarity to outer mitochondrial membrane protein porin - A. clavatus NRRL 1		0	350	1	4	0	1	0	1	9.12861	2.12561	1.76697	5.44542	0.0330901	Mal.
40895	strong similarity to hypothetical protein AN0516.2 - A. nidulans FGSC A4		0	667	3	2	1	1	3	4	4.79013	1.85898	4.63598	0.00252094	1.22645	Mal. Sorb.
An16g04350	hypothetical protein		1	710	0	2	0	2	1	2	2.04546	1.74639	2.03243	4.16559e-05	0.0216721	Sorb.
