# Supplementary material for: Proteomic Analysis of the Secretory Response of Aspergillus niger to D-Maltose and D-Xylose
Source: PLoS One. 2011 Jun 17;6(6):e20865. doi: 10.1371/journal.pone.0020865 (PMC3117840; doi:10.1371/journal.pone.0020865)
Supplement: Table S2 — Secreted proteins identified from the culture filtrates. (XLS) [file pone.0020865.s002.xls]

## Sheet: Table S2
Table S2 - Secreted proteins identified from culture filtrates
Proteins are listed according to EC number and according to relative protein abundance
SS: signal sequence; SP: signal peptide; TMD: transmembrane domains; Mal.: maltose; Xyl.: xylose; Sorb.: sorbitol; BR: biological replicate; NSAF: normalized spectral abundance factor
orange: proteins shared with the microsome
green: proteins significantly more abundant on maltose
red: proteins significantly more abundant on xylose
blue: proteins significantly less abundant on maltose or xylose compared to sorbitol
Proteins identified from the JGI database are indicated in the category "locus tag" by accession number from the Joint Genome Institute database for A. niger
General classification	EC number	Description	Locus tag	SS	TMD	Length	Total spectral counts						NSAF.103			G- score Mal.	G-score Xyl.	Condition detected
							Mal.		Xyl.		Sorb.
							BR1	BR2	BR1	BR2	BR1	BR2	Mal.	Xyl.	Sorb.
OXIDOREDUCTASE	1.-.-.-	sulphydryl oxidase Sox (SoxA) from patent EP565172-A1 - A. niger	An09g05940	SP	0	392	7	6	8	11	8	16	20.0059	24.6723	25.7683	0.727349	0.0238183	Mal. Xyl. Sorb.
OXIDOREDUCTASE	1.1.3.-	glucooligosaccharide oxidase strongly similar to carbohydrate oxidase from patent WO9931990-A1 - Microdochium nivale	An01g14520	SP	0	492	0	3	0	5	1	2	4.1325	5.54445	2.93298	0.204636	0.817694	Sorb.
OXIDOREDUCTASE	1.1.3.-;1.5.3.6	similarity to carbohydrate oxidase CHO from patent WO9931990-A1 - Microdochium nivale	An10g00190	SP	0	553	3	3	2	4	5	3	6.82808	5.82974	6.33724	0.0183043	0.0211746	Mal. Xyl. Sorb.
OXIDOREDUCTASE	1.1.1.-	strong similarity to isoamyl alcohol oxidase mreA - A. oryzae	An11g03740	SP	0	570	2	4	1	4	10	3	6.62443	4.78573	9.76484	0.605481	1.73873	Mal. Xyl. Sorb.
OXIDOREDUCTASE	1.1.1.-	strong similarity to isoamyl alcohol oxidase mreA - A. oryzae	An03g06270	SP	0	565	4	3	2	5	5	6	7.71122	6.58375	8.39181	0.0287733	0.218827	Mal. Xyl. Sorb.
OXIDOREDUCTASE	1.1.1.-	strong similarity to FAD/FMN-containing isoamyl alcohol oxidase MreA - A. fumigatus Af293	208521	SP	1	581	1	0	1	2	3	3	1.49977	2.98781	4.61257	1.66205	0.350028	Xyl. Sorb.
OXIDOREDUCTASE	1.5.3.6	similarity to 6-hydroxy-D-nicotine oxidase 6-HDNO - Arthrobacter oxidans	An07g02360	SP	0	551	10	12	11	12	19	11	23.7214	21.1532	22.822	0.0173814	0.0633431	Mal. Xyl. Sorb.
OXIDOREDUCTASE	1.5.3.6	strong similarity to 6-hydroxy-D-nicotine oxidase 6-HDNO - Arthrobacter oxidans	An03g00460	SP	0	500	3	5	0	7	4	6	9.8755	7.43964	8.65815	0.0800165	0.0923232	Mal. Sorb.
OXIDOREDUCTASE	1.5.3.14	strong similarity to polyamine oxidase PAO - Zea mays	An13g02480	SP	0	525	1	2	2	4	0	5	3.87275	6.14065	4.31926	0.02435	0.318783	Mal. Xyl.
OXIDOREDUCTASE	1.8.4.8	strong similarity to thioredoxin - A. nidulans	An01g02500		0	108	2	2	0	2	0	1	24.2047	11.4809	5.72629	12.2729	1.96211	Mal.
OXIDOREDUCTASE	1.11.1.6	catalase R CatR - A. niger	An01g01820	SP	0	730	5	6	5	4	13	5	9.15135	6.45448	10.4485	0.0859133	0.952744	Mal. Xyl. Sorb.
OXIDOREDUCTASE	1.11.1.10	similarity to chloroperoxidase CPO - Caldariomyces fumago	An06g00720	SP	0	265	3	9	7	7	10	6	27.4015	27.1383	25.6711	0.05643	0.04077	Mal. Xyl. Sorb.
OXIDOREDUCTASE	1.14.18.1	weak similarity to tyrosinase melC2 - Streptomyces lincolnensis	An01g09220	SP	0	406	6	7	7	6	8	8	19.316	16.4918	16.7558	0.181875	0.00209537	Mal. Xyl. Sorb.
TRANSFERASE	2.-.-.-	weak similarity to cDNA for 59-kDa readthrough protein RT - Sorghum chlorotic spot virus	An11g00040	SP	1	114	1	3	1	2	1	3	22.9307	15.2273	16.2747	1.1355	0.0348307	Mal. Xyl. Sorb.
TRANSFERASE	2.4.1.-	β-1,6-N-acetylglucosaminyltransferase strongly similar to GPI anchored protein, putative - A. flavus NRRL3357	55058	SP	0	225	3	1	2	1	3	1	11.6182	7.71518	8.24586	0.575318	0.0176475	Mal. Xyl. Sorb.
TRANSFERASE	2.4.1.25	4-α-glucanotransferase AgtB strongly similar to α-amylase - A. niger	An12g02460	SP	1	549	0	1	0	1	1	2	1.58719	1.35513	2.62846	0.259877	0.414247	Sorb.
TRANSFERASE	2.7.10.1	EcmA strongly similar to GPI-anchored cell wall organization protein ECM33 - S. pombe	An04g01230	SP	0	401	4	4	6	5	12	10	12.3136	14.2237	23.1337	3.35606	2.14567	Mal. Xyl. Sorb.
TRANSFERASE	2.8.3.16	similarity to hypothetical dehydratase/racemase - Rhodococcus erythropolis	An02g10150		0	563	1	0	0	1	2	4	1.54772	1.32143	4.76004	1.71519	2.06398	Sorb.
HYDROLASE	3.-.-.-	strong similarity to hypothetical protein BAC47708.1 - Bradyrhizobium japonicum	An18g02752	SP	0	395	1	2	1	3	0	2	5.14732	5.65036	2.60945	0.845831	1.1463	Mal. Xyl.
HYDROLASE	3.1.1.3	strong similarity to triacylglycerol lipase Lip5 - Candida rugosa	An11g00100	SP	0	581	1	4	2	5	6	5	5.49916	6.40244	8.16071	0.521917	0.2128	Mal. Xyl. Sorb.
HYDROLASE	3.1.1.5;3.1.4.3	strong similarity to phospholipase B from patent US6146869-A - A. oryzae	An16g03700	SP	0	467	2	2	2	0	5	3	5.59765	2.65512	7.50426	0.278441	2.41157	Mal. Sorb.
HYDROLASE	3.1.3.-	strong similarity to phytase phyA3 - A. fumigatus	An12g01910	SP	0	496	2	4	9	5	6	6	7.61276	14.4993	10.3905	0.430284	0.681411	Mal. Xyl. Sorb.
HYDROLASE	3.1.3.2	acid phosphatase AphA - A. niger	An13g01750	SP	0	614	2	4	3	3	4	4	6.14972	5.25056	5.70764	0.0164858	0.0190709	Mal. Xyl. Sorb.
HYDROLASE	3.1.4.3	similarity to enantiomer-selective amidase amdA - Rhodococcus sp.	An02g00190	SP	0	583	6	4	2	6	7	6	10.4624	7.23121	9.5471	0.041883	0.320681	Mal. Xyl. Sorb.
HYDROLASE	3.1.27.1	strong similarity to ribonuclease T2 precursor rntB - A. oryzae	An01g10580	SP	0	263	0	6	0	3	11	6	14.3571	6.60044	27.434	4.16139	13.7002	Sorb.
HYDROLASE	3.1.27.3	strong similarity to extracellular guanyl-specific ribonuclease RntA - A. fumigatus Af293	42238	SP	0	135	0	3	0	1	3	3	15.0607	5.51084	19.8511	0.65941	8.60755	Sorb.
HYDROLASE	3.2.1.-	glycosyl hydrolase strongly similar to allergen Asp F7-like - A. fumigatus Af293	128537	SP	0	[270]	6	8	4	9	8	13	31.1971	24.7988	32.8307	0.0416856	1.12308	Mal. Xyl. Sorb.
HYDROLASE	3.2.1.-	glycosyl hydrolase strongly similar to allergen rAsp f 4 - A. fumigatus	An07g08400	SP	0	329	0	6	0	5	7	6	11.477	8.29139	16.9178	1.04901	3.01239	Sorb.
HYDROLASE	3.2.1.-	strong similarity to cell wall antigen MP1 - Penicillium marneffei	An14g02100	SP	0	288	1	2	1	3	0	3	7.05969	7.74962	5.01051	0.349586	0.592586	Mal. Xyl.
HYDROLASE	3.2.1.-	glycosyl hydrolase strongly similar to hypothetical allergen rAsp f 4 from patent WO9828624-A1 - A. fumigatus	An03g00770	SP	0	373	1	1	2	2	1	2	3.89351	5.98362	3.8687	7.92914e-05	0.457547	Xyl. Sorb.
HYDROLASE	3.2.1.1	acid α-amylase AamA- A. niger	An11g03340	SP	0	505	1	8	2	5	1	2	10.928	7.36598	2.85748	5.04041	2.05828	Mal. Xyl. Sorb.
HYDROLASE	3.2.1.3	glucan 1,4-α-glucosidase (glucoamylase) GlaA - A. niger	An03g06550	SP	0	640	26	29	18	21	29	25	50.3759	30.611	35.1093	2.74111	0.308134	Mal. Xyl. Sorb.
HYDROLASE	3.2.1.4	cell wall remodelling protein strongly similar to protein from patent WO9931255-A2 - Emericella desertoru	An03g05530	SP	0	248	3	3	1	3	2	3	15.2255	8.99956	9.1436	1.53406	0.00114344	Mal. Xyl. Sorb.
HYDROLASE	3.2.1.4	strong similarity to endoglucanase EglB (An07g08950) - A. niger	An16g06800	SP	0	416	0	5	2	7	7	2	7.68032	11.3264	9.41535	0.176389	0.176321	Xyl. Sorb.
HYDROLASE	3.2.1.4	endoglucanase A EglA - A. niger	An14g02760	SP	0	239	0	0	2	2	0	0	1.2153	9.33846	0.862538	0.0601797	8.23003	Xyl.
HYDROLASE	3.2.1.4	strong similarity to hypothetical endoglucanase IV - T. reesei	An08g05230	SP	0	402	0	1	0	5	2	1	2.16758	6.78574	3.58962	0.354906	1.00076	Sorb.
HYDROLASE	3.2.1.4	similarity to cellulase #2 from patent US2003036176-A1 - Xanthomonas campestris	An03g04190	SP	0	524	1	1	1	4	3	4	2.77153	5.20585	5.90114	1.15524	0.0435527	Xyl. Sorb.
HYDROLASE	3.2.1.4;3.2.1.-	strong similarity to endoglucanase IV egl4 - T. reesei	An14g02670	SP	0	349	0	0	0	2	2	2	0.832252	3.55284	5.3161	3.64835	0.352907	Sorb.
HYDROLASE	3.2.1.6	cell wall protein CrhB strongly similar to Utr2 - S. cerevisiae	An07g07530	SP	0	424	4	3	2	3	5	5	10.2756	6.43365	10.2101	0.000209262	0.864376	Mal. Xyl. Sorb.
HYDROLASE	3.2.1.6	cell wall protein CrhD strongly similar to Crh1 - S. cerevisiae	An01g11010	SP	0	396	2	3	2	2	3	4	8.06822	5.63609	7.80858	0.00424613	0.352591	Mal. Xyl. Sorb.
HYDROLASE	3.2.1.6	cell wall protein CrhA strongly similar to Crh1 - S. cerevisiae	An11g01540	SP	0	349	2	2	1	2	1	1	7.49027	4.97397	2.95339	2.03809	0.520747	Mal. Xyl.
HYDROLASE	3.2.1.8	endo-1,4-β-xylanase A precursor XynA - A. niger	An03g00940	SP	0	327	0	0	7	6	0	0	0.888244	20.4761	0.630418	0.0439846	23.5913	Xyl.
HYDROLASE	3.2.1.14	chitinase ChiF/CtcA strongly similar to chiA - A. nidulans	An09g06400	SP	0	1257	0	1	0	0	5	1	0.693212	0.197286	2.13198	0.76822	1.87762	Sorb.
HYDROLASE	3.2.1.20	extracellular α-glucosidase AgdA - A. niger	An04g06920	SP	0	985	8	11	6	5	5	7	11.5003	5.79058	5.23215	2.40636	0.0283038	Mal. Xyl. Sorb.
HYDROLASE	3.2.1.20	α-glucosidase agdB strongly similar to enzyme with sugar transferase activity from patent JP11009276-A - Acremonium sp.	An01g10930	SP	0	865	0	5	4	6	4	7	3.69366	6.02052	5.48135	0.350559	0.0252833	Xyl. Sorb.
HYDROLASE	3.2.1.21	β-glucosidase BglA/ bgl1 - A. niger	An18g03570	SP	0	860	3	7	20	11	12	9	7.09253	18.1666	10.3073	0.597393	2.19769	Mal. Xyl. Sorb.
HYDROLASE	3.2.1.22	α-galactosidase AglB - A. niger	An02g11150	SP	0	443	2	4	4	4	4	5	8.52354	9.51647	8.8415	0.0058224	0.0248223	Mal. Xyl. Sorb.
HYDROLASE	3.2.1.23	β-galactosidase LacA - A. niger	An01g12150	SP	0	1007	0	0	4	3	0	0	0.288437	3.69396	0.204714	0.014283	3.79974	Xyl.
HYDROLASE	3.2.1.28	α,α-trehalase TreA strongly similar to treA - A. nidulans	An01g01540	SP	0	1072	0	1	0	4	4	6	0.812843	2.08199	4.03832	2.33978	0.636442	Sorb.
HYDROLASE	3.2.1.37	β-xylosidase XlnD - A. niger	An01g09960	SP	0	804	0	0	13	14	1	0	0.361264	16.9644	0.769204	0.150583	18.2521	Xyl.
HYDROLASE	3.2.1.37	strong similarity to xylan 1,4-β-xylosidase - Butyrivibrio fibrisolvens	An08g01900	SP	0	643	0	0	2	4	0	0	0.45172	5.01375	0.320601	0.0223685	4.97057	Xyl.
HYDROLASE	3.2.1.55	1,4-β-D-arabinoxylan arabinofuranohydrolase AxhA - A. niger	An03g00960	SP	0	332	0	0	5	6	0	0	0.874867	17.1799	0.620923	0.0433222	19.2899	Xyl.
HYDROLASE	3.2.1.55	arabinofuranosidase B AbfB - A. niger	An15g02300	SP	0	499	0	0	7	9	3	2	0.582076	16.4	4.54431	3.4786	7.12524	Xyl. Sorb.
HYDROLASE	3.2.1.55	α-L-arabinofuranosidase a precursor AbfA - A. niger	An01g00330	SP	0	628	0	0	2	1	0	0	0.462509	2.7642	0.328259	0.0229028	2.19417	Xyl.
HYDROLASE	3.2.1.58	BgtB similar to glucan 1,3-β-glucosidase Bgl2 - S. cerevisiae	An03g05290	SP	0	464	11	9	17	16	14	12	25.6653	35.8086	23.5469	0.091215	2.55136	Mal. Xyl. Sorb.
HYDROLASE	3.2.1.58	1,3-β-glucanosyltransferase GelA strongly similar to gel1 - A. fumigatus	An10g00400	SP	1	458	8	10	6	14	23	15	23.4648	22.1998	34.6578	2.16904	2.75194	Mal. Xyl. Sorb.
HYDROLASE	3.2.1.58	BgtA strongly similar to 1,3-β-glucanosyltransferase bgt1 - A. fumigatus	An08g03580	SP	0	301	2	5	1	7	7	7	14.4745	14.006	19.8613	0.848597	1.01744	Mal. Xyl. Sorb.
HYDROLASE	3.2.1.58	related to β-1,3-glucanosyltransferase; strong similarity to pH-responsive protein 2 precursor - A. terreus NIH2624	53033	SP	0	537	3	6	5	6	6	5	10.2768	10.6215	8.82937	0.109764	0.165348	Mal. Xyl. Sorb.
HYDROLASE	3.2.1.58	1,3-β-glucanosyltransferase GelD strongly similar to gel3 - A. fumigatus	An09g00670	SP	1	541	2	6	2	6	8	4	9.12708	7.7926	9.52618	0.0085397	0.17382	Mal. Xyl. Sorb.
HYDROLASE	3.2.1.58	1,3-β-glucanosyltransferase GelB strongly similar to Gas1 - S. cerevisiae	An08g07350	SP	0	486	2	4	3	3	4	6	7.7694	6.63342	8.90757	0.0777383	0.333978	Mal. Xyl. Sorb.
HYDROLASE	3.2.1.58	BxgA strongly similar to hypothetical glucan β-1,3 exoglucanase exgS - A. phoenicis	An01g12450	SP	0	941	1	1	2	2	0	1	1.54334	2.37183	0.657215	0.367154	1.03048	Xyl.
HYDROLASE	3.2.1.75	acidic β-1,6-glucanase NegA strongly similar to protein SEQ ID NO:10 from patent WO200018931-A1 - A. fumigatus	An03g00500	SP	0	488	1	6	5	7	10	6	8.92795	12.7043	13.9402	1.10757	0.0573507	Mal. Xyl. Sorb.
HYDROLASE	3.2.1.99	putative endoarabinanase AbnC strongly similar to AbnA (An09g01190) - A. niger	An02g10550	SP	0	318	3	2	0	2	1	0	10.0472	3.89918	1.94478	5.99339	0.666378	Mal.
HYDROLASE	3.2.1.113	strong similarity to mannosyl-oligosaccharide 1,2-α-mannosidase msdS - A. saitoi	An01g12550	SP	0	513	5	6	6	9	4	7	13.0224	14.9856	9.24244	0.64485	1.37445	Mal. Xyl. Sorb.
HYDROLASE	3.4.14.2	strong similarity to dipeptidyl peptidase II DPPII - Rattus norvegicus	An12g05960	SP	0	569	11	7	7	8	10	8	18.8873	13.5108	13.405	0.935271	0.000415951	Mal. Xyl. Sorb.
HYDROLASE	3.4.14.9	strong similarity to lysosomal pepstatin insensitive protease CLN2 - H. sapiens	An06g00190	SP	0	595	5	6	6	7	11	8	11.2277	11.2532	13.5121	0.211239	0.206324	Mal. Xyl. Sorb.
HYDROLASE	3.4.14.9	similarity to lysosomal protease CLN2 - Rattus norvegicus	An01g01750	SP	0	646	3	3	4	4	7	4	5.84509	6.526	7.33958	0.169767	0.0477656	Mal. Xyl. Sorb.
HYDROLASE	3.4.14.9	strong similarity to lysosomal pepstatin insensitive protease CLN2 - H. sapiens	An03g01010	SP	0	664	2	3	3	2	4	2	4.81177	4.10823	4.036	0.0681063	0.00064066	Mal. Xyl. Sorb.
HYDROLASE	3.4.14.9	ProtB strongly similar to hypothetical lysosomal pepstatin insensitive protease CLN2 - Canis lupus	An08g04640	SP	0	580	2	2	4	1	4	1	4.50707	4.70322	3.90968	0.0424374	0.0732166	Mal. Xyl. Sorb.
HYDROLASE	3.4.16.-	endoprotease ProtA/ Endo-Pro - A. niger	An08g04490	SP	0	526	7	3	3	5	3	4	11.5961	8.01482	5.8787	1.90553	0.329732	Mal. Xyl. Sorb.
HYDROLASE	3.4.16.-	serine-type carboxypeptidase I CpdA strongly similar to cpdS - A. saitoi	An02g04690	SP	0	524	1	5	2	3	6	5	7.20597	5.20585	9.04842	0.209293	1.04878	Mal. Xyl. Sorb.
HYDROLASE	3.4.16.-;3.4.16.6	carboxypeptidase ProtF strongly similar to carboxypeptidase S1 - Penicillium janthinellum	An03g05200	SP	0	566	7	10	8	8	9	8	17.9611	14.4587	12.7476	0.889406	0.107687	Mal. Xyl. Sorb.
HYDROLASE	3.4.21.-	serine endopeptidase strongly similar to protein PRO304 from patent WO200104311-A1 - H. sapiens	An14g02470	SP	0	611	5	7	4	7	5	5	11.8844	9.33506	7.08523	1.22747	0.309233	Mal. Xyl. Sorb.
HYDROLASE	3.4.23.-	ProtG strongly similar to aspartic protease pr1 - Phaffia rhodozyma	An12g03300	SP	0	451	0	2	0	2	3	2	3.22013	2.74931	5.02796	0.399479	0.677514	Sorb.
HYDROLASE	3.4.23.18;3.4.23.1	aspartic proteinase aspergillopepsin I PepA - A. niger	An14g04710	SP	0	394	13	20	25	19	21	23	49.3922	56.0176	46.5661	0.0832473	0.872044	Mal. Xyl. Sorb.
HYDROLASE	3.4.23.35;3.4.23.1	strong similarity to extracellular protease precursor Bar1 - S. cerevisiae	An18g01320	SP	0	456	0	2	0	3	2	2	3.18482	3.80683	4.06868	0.107969	0.00870767	Sorb.
HYDROLASE	3.5.1.2	strong similarity to glutaminase A gtaA - A. oryzae	An02g13750	SP	0	691	1	3	1	5	4	4	3.78307	4.66548	5.07162	0.188179	0.0169458	Mal. Xyl. Sorb.
HYDROLASE	3.6.3.14	strong similarity to mitochondrial F1-ATPase α-subunit Atp1 - S. cerevisiae	An16g07410	SP	0	556	1	2	1	2	0	2	3.65682	3.12215	1.85384	0.600905	0.326872	Mal. Xyl.
HYDROLASE	3.6.4.9	strong similarity to mitochondrial heat shock protein Hsp60 - S. cerevisiae	An12g04940		0	587	1	7	0	6	0	2	8.41184	5.49207	1.75593	4.73842	2.02177	Mal.
HYDROLASE	3.6.4.10	dnaK-type molecular chaperone BipA - A. niger	An11g04180	SP	1	672	1	2	0	1	0	0	3.02558	1.10709	0.306766	2.57175	0.480992	Mal.
ISOMERASE	5.1.3.3	strong similarity to mutarotase enzyme from patent JP07039380-A - Sus scrofa	An02g09090	SP	0	403	1	3	1	4	3	1	6.48661	6.7689	4.60377	0.321208	0.414726	Mal. Xyl. Sorb.
ISOMERASE	5.3.1.9	glucose-6-phosphate isomerase PgiA strongly similar to Pgi1 - S. cerevisiae	An16g05420		0	553	1	2	0	0	0	0	3.67666	0.448441	0.372779	3.12516	0.00698103	Mal.
ISOMERASE	5.4.2.1	similarity to hypothetical protein mlr2143 - Mesorhizobium loti	An15g07520	SP	0	175	2	2	1	2	4	3	14.9377	9.91952	17.6697	0.229163	2.20671	Mal. Xyl. Sorb.
ISOMERASE	5.4.2.1	similarity to trehalose metabolism factor Pmu1 - S. cerevisiae	An08g02590	SP	0	359	0	0	1	2	0	1	0.809069	4.83542	1.72267	0.337239	1.53862	Xyl.
ISOMERASE	5.5.1.1	similarity to cis,cis-muconate lactonizing enzyme I TcMLE - Trichosporon cutaneum	An01g14730	SP	0	391	7	9	8	13	9	13	24.5142	27.2723	23.7253	0.0129013	0.246905	Mal. Xyl. Sorb.
LIGASE	6.3.5.	strong similarity to hypothetical amidase Z37509 - S. cerevisiae	An05g01860	SP	1	636	0	0	2	2	6	1	0.456692	3.50926	4.86195	4.25788	0.219538	Xyl. Sorb.
		antifungal protein AnAFP strongly similar to antifungal protein precursor paf - P. chrysogenum	An07g01320	SP	0	92	0	5	3	5	7	6	34.7284	45.8239	60.4995	7.06204	2.03214	Xyl. Sorb.
		hypothetical protein	An13g01520	SP	0	221	3	5	4	4	4	4	22.3428	19.076	15.8574	1.10638	0.296962	Mal. Xyl. Sorb.
		weak similarity to hypothetical protein Ta0309 - Thermoplasma acidophilum	An09g03650	SP	0	221	2	3	2	5	7	4	14.4571	16.8318	21.4542	1.3721	0.559443	Mal. Xyl. Sorb.
		strong similarity to mitochondrial ADP/ATP carrier anc1p - S. pombe	An18g04220		4	319	6	4	0	3	0	2	19.1209	5.44174	3.23114	12.517	0.56972	Mal.
		strong similarity to purine nucleoside permease NUP - C. albicans	An10g00800	SP	0	407	5	4	2	2	3	4	13.5594	5.48376	7.59754	1.70296	0.343062	Mal. Xyl. Sorb.
		cell wall protein PhiA strongly similar to hypothetical protein binB - A. nidulans	An14g01820	SP	0	184	1	1	3	1	1	0	7.89282	12.1298	3.36108	1.87767	5.27	Xyl.
		hypothetical protein	37529	SP	0	154	0	0	0	2	3	1	1.88608	8.05156	12.0475	8.26802	0.79977	Sorb.
		strong similarity to protein required for cell wall integrity Wsc1/Slg1 - S. cerevisiae	An03g00250	SP	0	228	0	1	0	1	3	3	3.82179	3.263	11.754	4.23532	5.09657	Sorb.
		strong similarity to hypothetical protein EAA64623.1 - A. nidulans	An16g07920	SP	0	188	1	2	1	2	1	3	10.8148	9.2336	9.86872	0.043294	0.0211207	Mal. Xyl. Sorb.
		strong similarity to hypothetical conserved protein SPAC12B10.16c - S. pombe	An04g08730	SP	0	536	3	4	4	6	8	5	8.12843	9.71595	10.3842	0.275562	0.022224	Mal. Xyl. Sorb.
		strong similarity to outer mitochondrial membrane protein porin - A. clavatus NRRL 1	203715		0	350	1	4	0	1	0	1	9.12861	2.12561	1.76697	5.44542	0.0330901	Mal.
		strong similarity to SUN family protein Psu1p - S. pombe	An07g02730	SP	0	476	0	2	0	2	6	2	3.05101	2.60492	7.36238	1.83985	2.36597	Sorb.
		similarity to hypothetical protein EAA64430.1 - A. nidulans	An07g05660	SP	0	576	0	5	1	3	4	4	5.5469	3.87481	6.08419	0.0248281	0.494245	Xyl. Sorb.
		strong similarity to hypothetical protein AN0516.2 - A. nidulans FGSC A4	40895		0	667	3	2	1	1	3	4	4.79013	1.85898	4.63598	0.00252094	1.22645	Mal. Sorb.
		hypothetical protein	An07g00170	SP	0	847	2	3	3	2	4	1	3.77215	3.22062	2.67723	0.186792	0.0501365	Mal. Xyl. Sorb.
		hypothetical protein	An16g04350		1	710	0	2	0	2	1	2	2.04546	1.74639	2.03243	4.16559e-05	0.0216721	Sorb.
