# Supplementary material for: Proteomic Analysis of the Secretory Response of Aspergillus niger to D-Maltose and D-Xylose
Source: PLoS One. 2011 Jun 17;6(6):e20865. doi: 10.1371/journal.pone.0020865 (PMC3117840; doi:10.1371/journal.pone.0020865)
Supplement: Table S3 — Proteins identified from enriched microsomes. (XLS) [file pone.0020865.s003.xls]

## Sheet: Table S3
Table S3 - Proteins identified from enriched microsomes
Proteins are listed according to functional annotation groups and according to relative protein abundance
ERRS: ER retention sequence; SS: signal sequence; SA: signal anchor; SP: signal peptide; Mal.: maltose; Xyl.: xylose; Sorb.: sorbitol; BR: biological replicate; NSAF: normalized spectral abundance factor
orange: proteins shared with the secretome (above cutoff for positive peptide identification)
yellow: proteins shared with the remaining secretome proteins (below cutoff for positive peptide identification)
green: proteins significantly more abundant on maltose
red: proteins significantly more abundant on xylose
blue: proteins significantly less abundant on maltose or xylose compared to sorbitol
Proteins identified from the JGI database are indicated in the category "locus tag" by accession number from the Joint Genome Institute database for A. niger
Functional annotation groups	Description	Locus tag	SS	ERRS	Length	Spectral counts						NSAF.104			G- score Mal.	G-score Xyl.	Condition detected
						Mal.		Xyl.		Sorb.
						BR1	BR2	BR1	BR2	BR1	BR2	Mal.	Xyl.	Sorb.
BIOSYNTHETIC CARGO	glucan 1,4-α-glucosidase (glucoamylase) GlaA - A. niger	An03g06550	SP		640	146	45	111	35	19	44	63.9368	41.2621	25.7756	16.7615	3.61006	Mal. Xyl. Sorb.
BIOSYNTHETIC CARGO	similarity to hypothetical protein AAG27909.1 - A. thaliana	An12g08720	SP		521	29	17	51	33	10	25	19.0712	29.2356	17.7013	0.0510397	2.86368	Mal. Xyl. Sorb.
BIOSYNTHETIC CARGO	strong similarity to hypothetical protein SPBC1539.04 - S. pombe	An07g02820	SP		287	20	11	28	13	8	20	23.4526	26.0651	25.7975	0.111694	0.00138042	Mal. Xyl. Sorb.
BIOSYNTHETIC CARGO	strong similarity to catalase/peroxidase cpeB - Streptomyces reticuli	An01g01830			762	55	4	89	8	32	36	16.6849	23.0644	23.3534	1.11586	0.00179936	Mal. Xyl. Sorb.
BIOSYNTHETIC CARGO	strong similarity to hypothetical protein B13I18.120 - N. crassa	An09g06750	SP		277	7	5	14	14	3	11	9.64255	18.5463	13.5989	0.676769	0.764495	Mal. Xyl. Sorb.
BIOSYNTHETIC CARGO	strong similarity to hypothetical protein SPAC25H1.07 - S. pombe	An07g03740	SP		946	29	26	38	49	21	43	12.5361	16.6729	17.7127	0.890244	0.0314478	Mal. Xyl. Sorb.
BIOSYNTHETIC CARGO	similarity to estradiol 17-β-dehydrogenase HSD17B1 - Rattus norvegicus	An09g00620	SP		283	10	5	11	13	5	9	11.7033	15.6053	13.3106	0.103352	0.182302	Mal. Xyl. Sorb.
BIOSYNTHETIC CARGO	catalase R CatR - A. niger	An01g01820	SP		730	15	18	21	41	6	24	9.80582	15.433	10.8541	0.0532089	0.801689	Mal. Xyl. Sorb.
BIOSYNTHETIC CARGO	acid α-amylase AamA - A. niger	An11g03340	SP		505	29	5	22	1	1	1	14.5979	8.38822	1.28607	13.0891	5.8281	Mal. Xyl. Sorb.
BIOSYNTHETIC CARGO	β-xylosidase XlnD - A. niger	An01g09960	SP		804	0	0	41	19	0	0	0.132885	13.5642	0.161558	0.00279669	17.2713	Xyl.
BIOSYNTHETIC CARGO	aspartic protease PepE - A. niger	An02g07210	SP		398	16	2	16	8	8	12	9.93232	11.0963	13.3809	0.512012	0.213559	Mal. Xyl. Sorb.
BIOSYNTHETIC CARGO	similarity to hypothetical protein YHR045w - S. cerevisiae	An07g03440	SA		564	20	4	32	9	3	7	9.28216	13.2636	4.83644	1.42399	4.07931	Mal. Xyl. Sorb.
BIOSYNTHETIC CARGO	strong similarity to hypothetical protein encoded by gene B18D24.80 - N. crassa	An09g05630	SP		130	5	2	3	4	0	2	12.3276	10.3995	4.99588	3.20298	1.9376	Mal. Xyl. Sorb.
BIOSYNTHETIC CARGO	strong similarity to glucan synthase FKS - Paracoccidioides brasiliensis	An06g01550			1897	74	19	86	38	4	29	10.5319	11.8303	4.58768	2.40121	3.30765	Mal. Xyl. Sorb.
BIOSYNTHETIC CARGO	strong similarity to hypothetical protein CAE47902.1 - A. fumigatus	An08g03970	SP		396	6	5	6	5	8	9	6.20532	5.23475	11.4804	1.5976	2.3913	Mal. Xyl. Sorb.
BIOSYNTHETIC CARGO	strong similarity to 5-aminoimidazole-4-carboxamide ribotide transformylase Ade17 - S. cerevisiae	An04g02060	SP		646	29	1	23	3	16	11	10.0886	7.39446	11.059	0.0445473	0.73257	Mal. Xyl. Sorb.
BIOSYNTHETIC CARGO	strong similarity to vacuolar alkaline phosphatase Pho8 - S. cerevisiae	An07g07520	SA		595	10	6	18	18	6	10	5.92555	11.0578	7.20414	0.124709	0.819354	Mal. Xyl. Sorb.
BIOSYNTHETIC CARGO	strong similarity to hypothetical protein CAB91735.2 - N. crassa	An04g06310	SP		257	3	5	7	7	3	7	7.0672	10.1702	10.6138	0.716259	0.00947057	Mal. Xyl. Sorb.
BIOSYNTHETIC CARGO	similarity to hypothetical protein CAE76201.1 - N. crassa	An11g09880			235	8	3	5	4	2	4	10.4566	7.287	7.18556	0.610018	0.000711031	Mal. Xyl. Sorb.
BIOSYNTHETIC CARGO	similarity to hypothetical proteinase encoded by 2SC3B6.04c - Streptomyces coelicolor	An03g02525	SP		199	3	3	9	2	1	6	6.97946	10.4169	9.79092	0.473557	0.0193935	Mal. Xyl. Sorb.
BIOSYNTHETIC CARGO	β-glucosidase BglA/ bgl1 - A. niger	An18g03570	SP		860	12	0	33	12	3	15	3.1058	9.53688	5.58841	0.718868	1.04279	Xyl. Sorb.
BIOSYNTHETIC CARGO	strong similarity to hypothetical protein CAD21051.1 - N. crassa	An04g05430	SA		588	7	6	18	12	2	6	4.9059	9.35009	3.75541	0.153273	2.46676	Mal. Xyl. Sorb.
BIOSYNTHETIC CARGO	strong similarity to hypothetical protein AN1161.2 - A. nidulans	An08g03493	SP		108	2	2	2	2	0	3	8.90329	7.51073	8.41898	0.0135424	0.0518134	Mal. Xyl. Sorb.
BIOSYNTHETIC CARGO	strong similarity to catalase cat1 - A. fumigatus	An01g01550	SP		727	12	6	18	12	6	18	5.4375	7.56238	8.75482	0.78261	0.0872184	Mal. Xyl. Sorb.
BIOSYNTHETIC CARGO	weak similarity to immunoglobulin κ light chain - Mus musculus	An11g01180	SP		282	4	3	7	6	1	2	5.68295	8.62935	3.22429	0.687555	2.55803	Mal. Xyl. Sorb.
BIOSYNTHETIC CARGO	similarity to β-1,3-glucanosyltransferase bgt1 - A. fumigatus	An16g07040			423	13	0	17	2	1	3	6.81954	8.30974	2.76368	1.77186	2.90736	Xyl. Sorb.
BIOSYNTHETIC CARGO	similarity to 6-hydroxy-D-nicotine oxidase 6-HDNO - Arthrobacter oxidans	An07g02360	SP		551	11	4	16	4	8	8	6.01093	6.70649	7.77943	0.22742	0.0795422	Mal. Xyl. Sorb.
BIOSYNTHETIC CARGO	strong similarity to hypothetical protein Afu3g10780 - A. fumigatus	An02g06450	SA		351	6	2	1	6	1	9	5.17456	3.85166	7.77137	0.52444	1.34814	Mal. Xyl. Sorb.
BIOSYNTHETIC CARGO	strong similarity to hypothetical protein AN1817.2 - A. nidulans	An04g08430	SP		92	1	1	1	2	1	1	5.80649	6.85762	7.0594	0.122203	0.00292549	Xyl. Sorb.
BIOSYNTHETIC CARGO	strong similarity to capsule-associated protein CAP59 - Cryptococcus neoformans	An18g00730	SA		430	3	7	7	4	3	7	5.21774	4.82084	6.34361	0.109812	0.208345	Mal. Xyl. Sorb.
BIOSYNTHETIC CARGO	strong similarity to 1,3-β-glucanosyltransferase, putative - Neosartorya fischeri NRRL 181	53033	SP		537	9	0	16	2	0	5	3.78017	6.20999	2.66075	0.195545	1.46062	Xyl. Sorb.
BIOSYNTHETIC CARGO	strong similarity to cell wall protein Crh1 - S. cerevisiae	An01g11010	SP		396	5	3	9	4	0	3	4.58654	6.14514	2.29609	0.77697	1.82163	Mal. Xyl. Sorb.
BIOSYNTHETIC CARGO	strong similarity to hypothetical cDNA MGC:7080 - Mus musculus	An16g07380	SA		283	2	2	4	5	1	0	3.39772	6.05105	1.37696	0.882799	3.17476	Mal. Xyl.
BIOSYNTHETIC CARGO	strong similarity to vacuolar aminopeptidase Ysci - S. cerevisiae	An09g06250			516	12	1	8	8	1	0	5.59044	5.76405	0.755191	4.16527	4.36258	Mal. Xyl.
BIOSYNTHETIC CARGO	α-xylosidase AxlA strongly similar to α-xylosidase XylS - Sulfolobus solfataricus	An09g03300	SP		736	0	0	13	10	0	0	0.145162	5.7555	0.176485	0.00305508	6.63517	Xyl.
BIOSYNTHETIC CARGO	strong similarity to carboxypeptidase S1 - Penicillium janthinellum	An03g05200	SP		566	6	0	10	4	9	3	2.45391	4.6179	5.73732	1.35386	0.121247	Xyl. Sorb.
BIOSYNTHETIC CARGO	1,3-β-glucanosyltransferase GelA strongly similar to gel1 - A. fumigatus	An10g00400	SP		458	9	2	11	3	0	3	5.3653	5.70684	1.98526	1.61427	1.87836	Mal. Xyl. Sorb.
BIOSYNTHETIC CARGO	similarity to hypothetical protein B24H17.110 - N. crassa	An14g00150	SP		207	2	2	1	1	1	3	4.6452	2.17702	5.64752	0.0977624	1.59422	Mal. Sorb.
BIOSYNTHETIC CARGO	extracellular α-glucosidase AgdA - A. niger	An04g06920	SP		985	18	7	13	3	2	3	5.53179	3.01954	1.45058	2.54421	0.562591	Mal. Xyl. Sorb.
BIOSYNTHETIC CARGO	strong similarity to hypothetical protein AAN52526.1 - Pichia angusta	An12g03980	SP		176	1	2	1	2	1	2	4.2493	3.58467	5.16619	0.0894304	0.287404	Mal. Xyl. Sorb.
BIOSYNTHETIC CARGO	similarity to cis cis-muconate lactonizing enzyme I TcMLE - Trichosporon cutaneum	An01g14730	SP		391	2	0	5	2	2	5	1.36623	3.45762	4.9831	2.18939	0.277218	Xyl. Sorb.
BIOSYNTHETIC CARGO	similarity to X-Pro dipeptidyl-peptidase IV - Xanthomonas maltophilia-	An04g02850			663	14	0	11	0	3	4	4.67322	3.12664	2.93875	0.39871	0.00582098	Sorb.
BIOSYNTHETIC CARGO	strong similarity to hypothetical protein 9G6.250 - N. crassa	An18g03780	SA		986	8	2	18	7	2	3	2.27549	4.66183	1.44911	0.184883	1.77699	Mal. Xyl. Sorb.
BIOSYNTHETIC CARGO	strong similarity to chitin synthase C chsC - A. fumigatus	An09g04010			914	16	3	2	5	0	7	4.5588	1.47914	2.13172	0.90086	0.118591	Mal. Xyl. Sorb.
BIOSYNTHETIC CARGO	serine proteinase PepC - A. niger	An07g03880	SP		497	6	2	10	2	2	5	3.65447	4.53364	3.92031	0.00933156	0.0445361	Mal. Xyl. Sorb.
BIOSYNTHETIC CARGO	similarity to esterase from patent WO9802556-A2 - Alcaligenes sp.	An05g02280	SP		375	0	0	1	4	1	5	0.284905	2.64378	4.50295	4.47705	0.489261	Xyl. Sorb.
BIOSYNTHETIC CARGO	strong similarity to hypothetical protein Afu4g03090 - A. fumigatus	An14g02280	SA		342	3	1	5	3	0	3	2.81157	4.48008	2.65863	0.00427656	0.469928	Mal. Xyl. Sorb.
BIOSYNTHETIC CARGO	weak similarity to tyrosinase melC2 - Streptomyces lincolnensis-	An01g09220	SP		406	8	0	6	0	2	4	4.47358	2.8859	4.15913	0.0114561	0.231379	Sorb.
BIOSYNTHETIC CARGO	carboxypeptidase Y CpyA from patent WO9609397-A1 - A. niger	An08g08750	SP		557	6	0	12	0	1	8	2.49356	4.04528	4.43082	0.549294	0.0175426	Sorb.
BIOSYNTHETIC CARGO	EcmA strongly similar to GPI-anchored cell wall organization protein ECM33 - S. pombe	An04g01230	SP		401	2	2	5	4	1	3	2.39789	4.27044	2.9153	0.0504659	0.257098	Mal. Xyl. Sorb.
BIOSYNTHETIC CARGO	BgtB similar to glucan 1,3-β-glucosidase Bgl2 - S. cerevisiae	An03g05290	SP		464	5	1	4	6	1	6	2.99335	4.0791	4.19912	0.203099	0.00174016	Mal. Xyl. Sorb.
BIOSYNTHETIC CARGO	strong similarity to lysophospholipase phospholipase B - Penicillium notatum	An02g13220	SP		640	6	3	9	5	1	3	3.1718	4.08396	1.82662	0.366518	0.884399	Mal. Xyl. Sorb.
BIOSYNTHETIC CARGO	1,3-β-glucanosyltransferase GelD strongly similar to gel3 - A. fumigatus	An09g00670	SP		541	4	2	5	4	2	6	2.56731	3.16533	4.08166	0.347951	0.116173	Mal. Xyl. Sorb.
BIOSYNTHETIC CARGO	similarity to protein fragment SEQ ID NO:5981 from patent EP1108790-A2 - Corynebacterium glutamicum	An09g06330	SP		679	0	2	4	3	3	7	0.786742	1.99106	4.01731	2.37593	0.696904	Xyl. Sorb.
BIOSYNTHETIC CARGO	similarity to human secreted protein fragment from patent WO9909155-A1 - H. sapiens	An02g13670	SP		492	2	3	5	3	4	3	2.38869	3.1142	3.96015	0.393039	0.1014	Mal. Xyl. Sorb.
BIOSYNTHETIC CARGO	strong similarity to hypothetical protein Afu6g14120 - A. fumigatus	An06g01030			500	8	0	5	5	2	0	3.63254	3.78541	1.29893	1.14971	1.26981	Xyl. Sorb.
BIOSYNTHETIC CARGO	strong similarity to chitin synthase C chsC - A. fumigatus	An12g10380			884	13	2	8	7	0	1	3.74663	3.16062	0.440813	2.98679	2.3155	Mal. Xyl.
BIOSYNTHETIC CARGO	strong similarity to chitin synthase with a myosin motor-like domain csmA - A. nidulans	An02g02340			1760	22	5	18	17	6	14	3.33873	3.63588	3.02591	0.0153813	0.0559272	Mal. Xyl. Sorb.
BIOSYNTHETIC CARGO	strong similarity to hypothetical protein Afu6g14020 - A. fumigatus	An05g01770	SP		438	3	0	5	3	1	1	1.70748	3.49815	1.4828	0.0158373	0.839286	Xyl. Sorb.
BIOSYNTHETIC CARGO	strong similarity to hypothetical protein AAM96660.1 - Sphingobium chlorophenolicum	An07g04850	SP		346	5	0	3	1	1	0	3.39663	2.34439	1.12624	1.19316	0.436799	Xyl.
BIOSYNTHETIC CARGO	putative α-glucan synthase AgsE strongly similar to mok1p - S. pombe	An09g03070	SP		2426	29	8	19	15	2	16	3.30295	2.56343	1.98105	0.334238	0.0748374	Mal. Xyl. Sorb.
BIOSYNTHETIC CARGO	strong similarity to hypothetical conserved protein SPAC12B10.16c - S. pombe	An04g08730	SP		536	1	1	1	2	0	6	0.996637	1.17705	3.15039	1.1752	0.933961	Xyl. Sorb.
BIOSYNTHETIC CARGO	strong similarity to chitin synthase C chsC - A. fumigatus	An03g06360			873	10	2	2	0	0	1	3.05955	0.516201	0.446367	2.18692	0.00507089	Mal.
BIOSYNTHETIC CARGO	similarity to acid phosphatase precursor rPAP - Rattus norvegicus	An16g01730	SP		476	3	1	3	3	2	3	2.02007	2.4615	3.00173	0.193132	0.0535073	Mal. Xyl. Sorb.
BIOSYNTHETIC CARGO	similarity to bladder tumour EST encoded protein 16 from patent DE19818619-A1 - H. sapiens	An04g02540	SA		491	1	1	1	1	1	4	1.08798	0.917808	2.91002	0.861815	1.08963	Sorb.
BIOSYNTHETIC CARGO	similarity to hypothetical protein CAD21295.1 - N. crassa	An12g10210			289	2	0	3	1	0	0	1.84843	2.80678	0.449456	0.914157	1.90019	Xyl.
BIOSYNTHETIC CARGO	strong similarity to extracellular protease precursor Bar1 - S. cerevisiae	An18g01320	SP		456	1	1	4	2	0	3	1.17149	2.56946	1.99397	0.216179	0.0727682	Xyl. Sorb.
BIOSYNTHETIC CARGO	strong similarity to proteinase SlpE - Streptomyces lividans	An12g08560	SP		624	3	2	7	1	0	3	1.88339	2.45543	1.45713	0.0545398	0.257557	Mal. Xyl. Sorb.
BIOSYNTHETIC CARGO	similarity to glucanase ZmGnsN4 from patent WO200073470-A2 - Zea mays	An04g03680			281	1	1	2	1	0	1	1.90106	2.2452	1.38676	0.0807819	0.204833	Xyl.
BIOSYNTHETIC CARGO	β-galactosidase LacA - A. niger	An01g12150	SP		1007	0	0	9	3	0	1	0.106097	2.23756	0.38697	0.17002	1.44295	Xyl.
BIOSYNTHETIC CARGO	similarity to hypothetical protein CAD21056.1 - N. crassa	An01g10460			544	2	0	1	1	2	2	0.981981	0.828389	2.14896	0.44564	0.606625	Sorb.
BIOSYNTHETIC CARGO	strong similarity to chitin synthase chs1 - A. nidulans	An07g05570			915	6	2	6	2	0	4	1.985	1.67452	1.27763	0.154586	0.0535196	Mal. Xyl. Sorb.
BIOSYNTHETIC CARGO	strong similarity to phospholipase B - Penicillium notatum	An09g01240	SP		638	3	2	2	3	0	3	1.84206	1.55394	1.42516	0.053343	0.00556921	Mal. Xyl. Sorb.
BIOSYNTHETIC CARGO	strong similarity to Gly-X carboxypeptidase precursor Yscs - S. cerevisiae	An02g13740	SP		578	4	0	5	0	1	2	1.66359	1.71525	1.5731	0.00253042	0.00614733	Sorb.
BIOSYNTHETIC CARGO	similarity to hypothetical protein ID880 - Bradyrhizobium japonicum	An02g13300	SP		907	0	0	2	6	0	0	0.117794	1.68929	0.143212	0.00247909	1.53534	Xyl.
BIOSYNTHETIC CARGO	strong similarity to triacylglycerol lipase lipI - Geotrichum candidum	An09g02270	SP		592	3	0	3	2	1	2	1.2633	1.67469	1.5359	0.0265874	0.00600195	Xyl. Sorb.
BIOSYNTHETIC CARGO	similarity to carboxypeptidase D - Penicillium janthinellum	An06g00310	SP		605	3	0	4	1	0	3	1.23616	1.6387	1.50289	0.0260161	0.00587298	Xyl. Sorb.
BIOSYNTHETIC CARGO	hypothetical protein	An02g09290	SA		608	3	1	1	1	1	2	1.58151	0.74119	1.49548	0.00240557	0.259429	Mal. Sorb.
BIOSYNTHETIC CARGO	similarity to hypothetical protein KIAA1715 - H. sapiens	An14g02990	SA		430	0	0	2	1	1	1	0.248464	1.46721	1.51038	1.00569	0.000625918	Xyl. Sorb.
BIOSYNTHETIC CARGO	strong similarity to chitin synthase with a myosin motor-like domain csmA- A. nidulans	An02g02360			1855	12	0	10	3	0	0	1.43989	1.31185	0.0700231	1.52635	1.36157	Xyl.
BIOSYNTHETIC CARGO	putative α-glucan synthase AgsA strongly similar to ags1p - S. pombe	An04g09890	SP		2397	11	4	8	8	0	4	1.38174	1.24082	0.487708	0.445556	0.339389	Mal. Xyl. Sorb.
BIOSYNTHETIC CARGO	dipeptidyl aminopeptidase type IV DapB - A. niger	An02g11420			901	3	0	5	1	0	0	0.830052	1.30041	0.144165	0.533787	1.06468	Xyl.
BIOSYNTHETIC CARGO	strong similarity to precursor of carboxypeptidase Kex1 - S. cerevisiae	An08g00430	SP		612	3	0	2	1	0	0	1.22202	1.03088	0.212243	0.785853	0.587005	Xyl.
BIOSYNTHETIC CARGO	α-galactosidase AglC - A. niger	An09g00260	SP		748	0	3	2	2	1	2	0.999835	1.08444	1.21558	0.0210424	0.00748108	Xyl. Sorb.
BIOSYNTHETIC CARGO	strong similarity to serine-type carboxypeptidase I cdpS - A. saitoi	An02g04690	SP		524	1	0	2	1	0	0	0.611677	1.20401	0.247887	0.158926	0.685586	Xyl.
BIOSYNTHETIC CARGO	strong similarity to capsular associated protein CAP10 - Filobasidiella neoformans	An01g04570	SP		997	3	0	3	1	0	0	0.750127	0.813599	0.130284	0.482389	0.550807	Xyl.
CYTOSOLIC CHAPERONES	strong similarity to heat shock protein 70 hsp70 - Ajellomyces capsulatus	An07g09990			637	100	59	61	80	89	88	53.5036	40.0415	72.3893	2.84383	9.43972	Mal. Xyl. Sorb.
CYTOSOLIC CHAPERONES	cyclophilin-like peptidyl prolyl cis-trans isomerase CypA - A. niger	An07g08300			174	17	6	13	18	14	29	28.8589	32.6328	64.9464	14.2476	10.9054	Mal. Xyl. Sorb.
CYTOSOLIC CHAPERONES	heat shock protein SspB - A. niger	An09g06590			702	85	5	106	44	65	61	27.5469	38.6449	46.8132	5.0492	0.781939	Mal. Xyl. Sorb.
CYTOSOLIC CHAPERONES	strong similarity to dnaK-type molecular chaperone Ssb2 - S. cerevisiae	An16g09260			614	38	4	21	17	11	15	14.7905	11.3028	11.2123	0.493966	0.00036408	Mal. Xyl. Sorb.
CYTOSOLIC CHAPERONES	strong similarity to heat shock protein Hsp70 ss1p - S. pombe	An08g05300			712	33	0	48	0	2	15	10.0537	12.2788	6.38518	0.825611	1.89327	Sorb.
CYTOSOLIC CHAPERONES	strong similarity to transcription activator Adr1 - S. cerevisiae	An04g05270			327	8	0	7	1	4	6	5.55435	4.68559	8.34174	0.562931	1.04002	Xyl. Sorb.
CYTOSOLIC CHAPERONES	strong similarity to zuotin Zuo1 - S. cerevisiae	An14g01560			447	14	0	8	1	0	2	6.93142	3.83098	1.45294	3.89168	1.10966	Xyl. Sorb.
CYTOSOLIC CHAPERONES	strong similarity to estrogen receptor-binding cyclophilin cypD - Bos primigenius taurus	An07g05920			372	11	0	6	1	2	7	6.60567	3.63422	6.63431	6.19757e-05	0.889432	Xyl. Sorb.
CYTOSOLIC CHAPERONES	similarity to hypothetical mold-specific protein MS8 - Ajellomyces capsulatus	An12g02120			353	2	0	2	2	3	3	1.51331	2.2979	4.78359	1.78444	0.891371	Xyl. Sorb.
CYTOSOLIC CHAPERONES	strong similarity to hypothetical phosphate/PEP translocator protein At2g25520 - A. thaliana	An02g08670			399	6	1	4	3	1	3	4.01652	3.3883	2.92991	0.170675	0.0332848	Mal. Xyl. Sorb.
CYTOSOLIC CHAPERONES	strong similarity to small glutamine-rich tetratricopeptide protein SGT - H. sapiens	An08g01640			341	2	0	1	0	2	1	1.56656	0.792921	2.66642	0.289084	1.07119	Sorb.
CYTOSOLIC CHAPERONES	strong similarity to stress-induced protein Sti1 - S. cerevisiae	An12g00790			629	6	0	6	0	1	4	2.20813	1.86276	2.27158	0.00089864	0.040492	Sorb.
ERAD/UPR	strong similarity to cytoplasmic ubiquitin/ribosomal protein Cep52 S. cerevisiae	An01g02880			128	11	4	7	1	1	2	25.8752	11.9702	7.10352	11.3531	1.25559	Mal. Xyl. Sorb.
ERAD/UPR	strong similarity to proteasome 20S subunit Pre7 - S. cerevisiae	An18g06700			260	14	11	14	17	0	0	20.957	21.8389	0.499588	25.0008	26.1826	Mal. Xyl.
ERAD/UPR	strong similarity to valosin-containing protein like AAA-ATPase Cdc48 - S. cerevisiae	An04g09170			820	50	0	93	2	3	1	13.1595	20.9934	1.42565	10.8818	20.4646	Xyl. Sorb.
ERAD/UPR	strong similarity to proteasome 20S subunit Pre8 - S. cerevisiae	An07g02010			279	15	7	9	14	3	0	17.2322	15.183	3.25896	10.4533	8.36424	Mal. Xyl. Sorb.
ERAD/UPR	strong similarity to proteasome 20S subunit C2 - Rattus norvegicus	An15g00510			262	15	4	10	11	0	0	15.9036	14.7921	0.495774	18.2886	16.8185	Mal. Xyl.
ERAD/UPR	strong similarity to proteasome 20S subunit Pre10 - S. cerevisiae	An18g06800			274	14	4	8	15	3	0	14.4272	15.46	3.31843	7.49947	8.51687	Mal. Xyl. Sorb.
ERAD/UPR	strong similarity to proteasome 20S subunit Scl1 - S. cerevisiae	An02g07040			244	10	4	6	10	1	0	12.6981	12.1895	1.59704	9.80801	9.22578	Mal. Xyl.
ERAD/UPR	strong similarity to 26S proteasome subunit 9 - H. sapiens	An18g05070			424	11	2	8	8	10	8	6.80346	7.01474	11.335	1.14419	1.02677	Mal. Xyl. Sorb.
ERAD/UPR	strong similarity to proteasome 20S subunit Pre6 - S. cerevisiae	An02g10790			270	6	4	8	8	0	0	8.30974	11.0157	0.481085	8.45581	11.9425	Mal. Xyl.
ERAD/UPR	strong similarity to proteasome 20S subunit Pre3 - S. cerevisiae	An13g01210			199	5	2	7	4	3	0	8.05323	10.4169	4.5691	0.974324	2.34367	Mal. Xyl. Sorb.
ERAD/UPR	strong similarity to proteasome 20S subunit Pup2 - S. cerevisiae	An02g03400			246	10	1	4	6	0	0	9.98906	7.69392	0.52802	10.3914	7.47736	Mal. Xyl.
ERAD/UPR	strong similarity to proteasome 20S subunit Pre9 - S. cerevisiae	An11g06720			255	10	1	7	6	0	0	9.6365	9.54304	0.509384	10.0247	9.90477	Mal. Xyl.
ERAD/UPR	similarity to DnaJ protein SIS1 - Cryptococcus curvatus	An04g01720			355	9	2	7	9	3	6	6.922	8.37816	6.95201	6.49436e-05	0.132866	Mal. Xyl. Sorb.
ERAD/UPR	strong similarity to proteasome 19S regulatory particle subunit Rpn5 - S. cerevisiae	An11g09690			488	17	0	8	5	7	8	7.66267	4.98663	8.25139	0.0217841	0.813522	Xyl. Sorb.
ERAD/UPR	strong similarity to 26S proteasome regulatory subunit S2 - H. sapiens	An18g03010			906	20	1	25	11	11	16	5.07075	7.26203	7.88533	0.616342	0.0256555	Mal. Xyl. Sorb.
ERAD/UPR	strong similarity to 26S proteasome regulatory chain 12 rpn12 - H. sapiens	An07g10110	SP		356	11	0	6	4	3	2	6.90255	5.31658	4.01354	0.773778	0.182578	Xyl. Sorb.
ERAD/UPR	strong similarity to proteasome 19S regulatory particle subunit Rpt6 - S. cerevisiae	An14g00180			389	12	0	5	1	3	0	6.86629	3.01201	2.3374	2.32852	0.0853015	Xyl. Sorb.
ERAD/UPR	strong similarity to proteasome 20S subunit Pup3 - S. cerevisiae	An04g01800			206	2	1	4	3	2	0	3.63047	6.56277	3.15274	0.0336734	1.22275	Mal. Xyl. Sorb.
ERAD/UPR	strong similarity to interferon-induced double-stranded RNA-activated PK inhibitor P58 - H. sapiens	An11g11250	SP		507	10	5	8	6	4	7	6.53259	5.15529	5.89258	0.0329817	0.0492394	Mal. Xyl. Sorb.
ERAD/UPR	strong similarity to proteasome 20S subunit Pre4 - S. cerevisiae	An18g06680			260	6	1	4	4	1	1	6.16382	5.89303	2.49794	1.60149	1.41387	Mal. Xyl. Sorb.
ERAD/UPR	similarity to hypothetical eIF-3 p110 subunit - C. elegans	An17g02180	SP		255	1	1	4	4	1	2	2.09489	6.00858	3.56569	0.386579	0.630256	Xyl. Sorb.
ERAD/UPR	strong similarity to proteasome 20S subunit Pre2 - S. cerevisiae	An11g01760			379	9	1	5	4	1	0	5.91987	4.51833	1.02818	3.80693	2.3706	Mal. Xyl.
ERAD/UPR	strong similarity to proteasome 20S subunit Pre1 - S. cerevisiae	An04g01870			203	5	0	3	2	0	0	5.78933	4.88382	0.639866	4.74615	3.69637	Xyl.
ERAD/UPR	similarity to hypothetical cell growth regulator OS-9 - H. sapiens	An16g08470	SP		509	5	0	6	3	4	6	2.30891	3.36433	5.35904	1.24748	0.460173	Xyl. Sorb.
ERAD/UPR	similarity to hypothetical protein SPCC285.11 - S. pombe	An01g12370			525	5	3	8	7	2	8	3.45956	5.32189	5.19571	0.350626	0.00151364	Mal. Xyl. Sorb.
ERAD/UPR	strong similarity to ubiquitin activating protein Uba1 - S. cerevisiae	An15g06020			1034	13	0	29	0	6	8	2.78981	5.14274	3.64303	0.1135	0.257256	Sorb.
ERAD/UPR	strong similarity to proteasome 19S regulatory particle subunit Rpn12 - S. cerevisiae	An16g02210			278	3	0	4	0	2	3	2.6902	2.91784	5.13965	0.779284	0.620662	Sorb.
ERAD/UPR	strong similarity to proteasome 20S subunit Pup1 - S. cerevisiae	An11g04620			272	6	0	3	2	0	0	5.1063	3.64491	0.477547	4.47927	2.75869	Xyl.
ERAD/UPR	similarity to hypothetical AAA family ATPase SCD8A.32c - Streptomyces coelicolor	An11g03970			596	8	3	9	4	7	4	4.123	4.08301	5.01264	0.0867723	0.09518	Mal. Xyl. Sorb.
ERAD/UPR	strong similarity to proteasome 19S regulatory particle subunit Rpn9 - S. cerevisiae	An08g10710			381	8	0	2	2	3	2	4.76712	2.12903	3.75019	0.121707	0.452872	Xyl. Sorb.
ERAD/UPR	strong similarity to ubiquitin fusion degradation protein Ufd2 - S. cerevisiae	An04g01730			1073	4	0	8	2	6	12	0.896137	1.76394	4.47906	2.60703	1.22119	Xyl. Sorb.
ERAD/UPR	strong similarity to hypothetical v-snare binding protein SPAC56F8.08 - S. pombe	An07g01470			324	1	0	1	0	1	4	0.989255	0.834525	4.40994	2.3422	2.67396	Sorb.
ERAD/UPR	strong similarity to proteasome 19S regulatory particle subunit Rpt5 - S. cerevisiae	An18g05230			464	7	2	3	2	3	1	4.37489	2.13667	2.51947	0.505542	0.0315072	Mal. Xyl. Sorb.
ERAD/UPR	strong similarity to protein phosphatase type 2C Ptc2 - S. cerevisiae	An08g00830			424	8	0	6	0	2	1	4.28366	2.76338	2.14446	0.72566	0.0782601	Sorb.
ERAD/UPR	strong similarity to dnaJ protein homolog Ydj1 - S. cerevisiae	An01g04280			413	6	0	3	3	5	1	3.36299	2.83698	4.08864	0.0707771	0.227457	Xyl. Sorb.
ERAD/UPR	strong similarity to ubiquitin specific protease HAUSP - H. sapiens	An09g05480			1155	14	0	19	4	2	13	2.68255	3.66758	3.4863	0.105021	0.00459385	Xyl. Sorb.
ERAD/UPR	strong similarity to proteasome 19S regulatory particle subunit Rpt4 - S. cerevisiae	An18g06230			393	2	0	0	5	3	2	1.35928	2.52269	3.63568	1.07672	0.202259	Sorb.
ERAD/UPR	similarity to tumour suppressor protein TSA305 from patent WO9928457-A1 - H. sapiens	An01g12720	SP		689	4	3	5	3	2	6	2.32597	2.22379	3.2049	0.140269	0.178294	Mal. Xyl. Sorb.
ERAD/UPR	strong similarity to 26S proteasome regulatory subunit rpn3p - S. pombe	An11g10380			645	2	0	4	0	6	1	0.828213	1.25761	3.02076	1.32721	0.748717	Sorb.
ERAD/UPR	strong similarity to hypothetical protein TEMO - Rattus norvegicus	An04g05320			1963	25	1	15	4	0	3	2.88461	1.79064	0.463194	1.94961	0.834796	Mal. Xyl. Sorb.
ERAD/UPR	strong similarity to proteasome 19S regulatory particle subunit Rpn2 - S. cerevisiae	An04g03270	SP		1147	4	0	12	2	4	2	0.838322	2.27876	1.47219	0.176148	0.174796	Xyl. Sorb.
ERAD/UPR	strong similarity to hypothetical protein YLR361c - S. cerevisiae	An03g02770	SA		551	2	2	3	2	0	3	1.74511	1.7993	1.65018	0.00265442	0.00644856	Mal. Xyl. Sorb.
ERAD/UPR	ERAD component similar to autocrine motility factor receptor Amfr - Mus musculus	An16g07970	SP		712	3	1	0	0	0	0	1.3505	0.126585	0.182434	1.00622	0.0101491	Mal.
ERAD/UPR	similarity to naaladase II - H. sapiens	An02g06300			888	3	0	2	2	0	0	0.842203	0.913467	0.146276	0.541601	0.618417	Xyl.
GLYCOSYLATION, QC (ER/GOLGI)	protein disulfide isomerase A PdiA - A. niger	An02g14800	SP	HDEL	515	94	59	82	86	44	105	63.6888	58.9774	75.4135	0.989436	2.01518	Mal. Xyl. Sorb.
GLYCOSYLATION, QC (ER/GOLGI)	dnaK-type molecular chaperone BipA - A. niger	An11g04180	SP	HDEL	672	120	81	89	107	68	117	64.0719	52.7092	71.7117	0.430075	2.91359	Mal. Xyl. Sorb.
GLYCOSYLATION, QC (ER/GOLGI)	strong similarity to cyclophilin cypB - A. nidulans	An04g02020	SP	HEEL	212	37	12	29	19	6	24	49.892	41.2382	37.3748	1.80162	0.189933	Mal. Xyl. Sorb.
GLYCOSYLATION, QC (ER/GOLGI)	strong similarity to calcium-binding protein precursor cnx1p - S. pombe	An01g08420	SP		562	72	40	95	49	31	60	42.7738	46.3473	42.2961	0.00268297	0.185219	Mal. Xyl. Sorb.
GLYCOSYLATION, QC (ER/GOLGI)	strong similarity to dolichyl-diphosphooligosaccharide transferase 48kD chain DDOST - Gallus gallus	An07g04190	SP		458	29	34	41	55	30	44	29.6258	37.98	42.2577	2.23135	0.228165	Mal. Xyl. Sorb.
GLYCOSYLATION, QC (ER/GOLGI)	oligosaccharyltransferase α subunit OstA - A. niger	An02g14560	SP		503	30	32	46	53	23	56	26.5506	35.6573	41.0596	3.13795	0.380735	Mal. Xyl. Sorb.
GLYCOSYLATION, QC (ER/GOLGI)	disulfide isomerase TigA - A. niger	An18g02020	SP	KDEL	359	25	9	25	26	16	29	20.5346	25.8587	32.9255	2.89822	0.851608	Mal. Xyl. Sorb.
GLYCOSYLATION, QC (ER/GOLGI)	α-glucosidase AgdE strongly similar to ModA - Dictyostelium discoideum	An09g05880	SP		957	29	22	91	62	32	69	11.4989	28.9128	27.553	6.79952	0.0327467	Mal. Xyl. Sorb.
GLYCOSYLATION, QC (ER/GOLGI)	strong similarity to protein disulfide-isomerase pdi1 - C. elegans	An02g05890	SP		731	57	30	73	42	11	38	25.5772	28.4812	17.5915	1.48579	2.59838	Mal. Xyl. Sorb.
GLYCOSYLATION, QC (ER/GOLGI)	PDI related protein A PrpA - A. niger	An01g04600	SP	HDEL	464	24	18	46	21	9	38	19.5719	26.2228	26.5944	1.07239	0.00261507	Mal. Xyl. Sorb.
GLYCOSYLATION, QC (ER/GOLGI)	strong similarity to UTP-glucose-1-phosphate uridylyltransferase Ugp1 - S. cerevisiae	An12g00820			521	43	8	50	26	34	12	21.1218	26.4677	23.1863	0.0962222	0.217023	Mal. Xyl. Sorb.
GLYCOSYLATION, QC (ER/GOLGI)	similarity to ER membrane protein Shr3 - S. cerevisiae	An04g07440			192	8	5	8	8	6	13	15.0243	15.4909	26.3845	3.1569	2.86677	Mal. Xyl. Sorb.
GLYCOSYLATION, QC (ER/GOLGI)	strong similarity to mannose phospho-dolichol synthase dpm1 - Hypocrea jecorina	An16g04330			245	18	8	14	18	9	15	23.1122	23.9117	25.9786	0.167459	0.0856513	Mal. Xyl. Sorb.
GLYCOSYLATION, QC (ER/GOLGI)	dnaK-type molecular chaperone LhsA - A. niger	An01g13220	SP	KDEL	1000	53	34	82	40	13	64	18.6969	22.0815	20.1334	0.0531532	0.0899355	Mal. Xyl. Sorb.
GLYCOSYLATION, QC (ER/GOLGI)	strong similarity to golgi α-1 6 mannosyltransferase subunit Anp1 - S. cerevisiae	An04g01260	SP		411	19	12	31	18	4	20	16.3769	21.7098	15.486	0.0249102	1.04632	Mal. Xyl. Sorb.
GLYCOSYLATION, QC (ER/GOLGI)	similarity to oligosaccharyltransferase δ subunit Swp1 - S. cerevisiae	An04g03495	SP		287	11	8	19	15	8	10	14.5183	21.6686	16.7458	0.158841	0.632598	Mal. Xyl. Sorb.
GLYCOSYLATION, QC (ER/GOLGI)	strong similarity to glucosidase I Cwh41 - S. cerevisiae	An15g01420	SP	HDEL	822	24	12	71	24	9	34	9.48818	20.9423	13.7478	0.785303	1.50299	Mal. Xyl. Sorb.
GLYCOSYLATION, QC (ER/GOLGI)	glucosidase II β subunit strongly similar to 80K protein H precursor G19P1 - H. sapiens	An13g00620	SP	KDEL	568	29	12	20	20	11	25	15.6121	12.8529	16.694	0.0362364	0.500764	Mal. Xyl. Sorb.
GLYCOSYLATION, QC (ER/GOLGI)	strong similarity to mannosyltransferase Ktr5 - S. cerevisiae	An18g02170	SA		502	12	11	28	17	6	9	10.0029	16.3381	8.02127	0.218307	2.89745	Mal. Xyl. Sorb.
GLYCOSYLATION, QC (ER/GOLGI)	strong similarity to translation initiation factor 3 47 kDa subunit stt3p - S. pombe	An16g08570	SA		741	33	10	43	21	15	17	12.5439	15.6904	11.3941	0.0552486	0.684396	Mal. Xyl. Sorb.
GLYCOSYLATION, QC (ER/GOLGI)	strong similarity to dolichyl-diphosphooligosaccharide-protein transferase γ chain Ost3- S. cerevisiae	An02g14930	SP		335	12	3	18	10	1	9	9.88664	15.3353	8.14254	0.168985	2.23946	Mal. Xyl. Sorb.
GLYCOSYLATION, QC (ER/GOLGI)	strong similarity to α-1,6-mannosyltransferase Ktr1 - S. cerevisiae	An02g09940	SA		398	17	4	21	8	8	10	11.543	13.3608	12.0755	0.0120071	0.0649767	Mal. Xyl. Sorb.
GLYCOSYLATION, QC (ER/GOLGI)	similarity to hypothetical guanosine-diphosphatase - S. pombe	An08g04450			561	15	10	23	18	6	13	9.71268	13.3346	9.02999	0.0248725	0.833706	Mal. Xyl. Sorb.
GLYCOSYLATION, QC (ER/GOLGI)	strong similarity to glutamine-fructose-6-phosphate transaminase Gfa1 - S. cerevisiae	An18g06820			694	19	9	16	12	16	18	8.775	7.4025	12.9144	0.794874	1.51427	Mal. Xyl. Sorb.
GLYCOSYLATION, QC (ER/GOLGI)	protein O-mannosyl transferase PmtA - A. niger	An07g10350			741	21	11	26	25	8	18	9.37189	12.528	9.29058	0.000354194	0.482147	Mal. Xyl. Sorb.
GLYCOSYLATION, QC (ER/GOLGI)	strong similarity to α-1,6-mannosyltransferase kre2 - C. albicans	An14g03910	SP		392	8	7	16	9	5	11	8.44904	11.7259	10.9349	0.319664	0.0276215	Mal. Xyl. Sorb.
GLYCOSYLATION, QC (ER/GOLGI)	strong similarity to class I α-mannosidase AAB62720.1 - Spodoptera frugiperda	An06g01510	SP		869	25	2	40	9	4	14	6.76199	10.2678	5.53054	0.123574	1.44262	Mal. Xyl. Sorb.
GLYCOSYLATION, QC (ER/GOLGI)	strong similarity to glycoprotein glucosyltransferase gpt1p - S. pombe	An07g06430	SP	KDEL	1495	36	12	53	29	12	40	6.93206	9.94732	9.12291	0.299897	0.0356504	Mal. Xyl. Sorb.
GLYCOSYLATION, QC (ER/GOLGI)	strong similarity to UDP-glucose 4-epimerase Gal10 - S. cerevisiae	An14g03820			371	14	2	10	9	7	6	9.50324	9.47445	9.45312	0.000132536	2.40367e-05	Mal. Xyl. Sorb.
GLYCOSYLATION, QC (ER/GOLGI)	strong similarity to dnaJ protein homolog Scj1 - S. cerevisiae	An05g00880	SP	KDEL	416	10	0	14	3	6	8	5.39334	7.58295	9.05503	0.938191	0.130417	Xyl. Sorb.
GLYCOSYLATION, QC (ER/GOLGI)	strong similarity to mannosyltransferase 1 PMT1 - C. albicans	An11g09890			944	10	5	13	12	8	19	3.5085	4.86924	7.56791	1.52297	0.590252	Mal. Xyl. Sorb.
GLYCOSYLATION, QC (ER/GOLGI)	strong similarity to peptidyl-prolyl isomerase FKBP-21 - N. crassa	An01g06670	SP	KDEL	135	3	1	2	1	1	1	7.12263	4.67334	4.81085	0.45069	0.00199366	Mal. Xyl. Sorb.
GLYCOSYLATION, QC (ER/GOLGI)	weak similarity to heat shock protein dnaJ - Brucella ovis	An12g00580	SP		364	0	4	2	4	4	5	2.64164	3.21888	6.78012	1.88132	1.29664	Xyl. Sorb.
GLYCOSYLATION, QC (ER/GOLGI)	strong similarity to tetratricopeptide repeat domain protein - Neosartorya fischeri NRRL 181	54765			300	5	4	5	4	2	5	6.7665	5.70815	6.49464	0.00557357	0.0507257	Mal. Xyl. Sorb.
GLYCOSYLATION, QC (ER/GOLGI)	strong similarity to DnaJ-like protein MTJ1 - Mus musculus	An18g06470	SP		397	4	2	0	5	4	5	3.49852	2.49727	6.21654	0.770672	1.63957	Mal. Sorb.
GLYCOSYLATION, QC (ER/GOLGI)	strong similarity to dolichyl-phosphate-D-mannose--protein O-mannosyltransferase Pmt4 - S. cerevisiae	An16g08490	SA		771	4	7	11	14	4	10	3.18717	5.96182	4.88572	0.360064	0.106927	Mal. Xyl. Sorb.
GLYCOSYLATION, QC (ER/GOLGI)	similarity to phosphoacetylglucosamine mutase AGM1 - C. albicans	An18g05170			552	14	0	7	1	4	2	5.61294	2.7757	3.05907	0.763372	0.0137672	Xyl. Sorb.
GLYCOSYLATION, QC (ER/GOLGI)	endoplasmatic reticulum oxidising protein EroA - A. niger	An16g07620	SP	HEEL	600	10	5	12	6	4	7	5.52004	5.55794	4.97923	0.0278695	0.0317995	Mal. Xyl. Sorb.
GLYCOSYLATION, QC (ER/GOLGI)	similarity to α-1,6-mannosyltransferase from patent JP09003097-A - Pichia pastoris	An05g02320	SP		406	4	2	9	3	2	0	3.42097	5.5498	1.59967	0.676015	2.30983	Mal. Xyl. Sorb.
GLYCOSYLATION, QC (ER/GOLGI)	strong similarity to α-1,6-mannosyltransferase Hoc1 - S. cerevisiae	An12g07020			421	3	2	6	5	0	3	2.79153	4.9239	2.15974	0.0808381	1.10781	Mal. Xyl. Sorb.
GLYCOSYLATION, QC (ER/GOLGI)	strong similarity to cell wall biosynthesis protein MNN9 - C. albicans	An03g05010	SP		392	1	1	2	8	2	4	1.36275	4.82833	4.30767	1.60691	0.0296877	Xyl. Sorb.
GLYCOSYLATION, QC (ER/GOLGI)	strong similarity to mannosylation protein Lec35 - Cricetulus griseus	An04g03130			299	2	0	5	2	1	1	1.78661	4.52151	2.17212	0.0376009	0.842433	Xyl. Sorb.
GLYCOSYLATION, QC (ER/GOLGI)	strong similarity to αN-acetylglucosamine transferase - K. lactis	An11g10260	SP		345	1	0	6	2	2	1	0.929039	4.44113	2.63551	0.851421	0.465841	Xyl. Sorb.
GLYCOSYLATION, QC (ER/GOLGI)	strong similarity to aminonitrophenyl propanediol resistance protein Anp1 - S. cerevisiae	An15g06230	SA		491	2	2	8	3	2	4	1.95836	4.22192	3.43912	0.41149	0.0801253	Mal. Xyl. Sorb.
GLYCOSYLATION, QC (ER/GOLGI)	strong similarity to protein influencing Itr1 expression Die2 - S. cerevisiae	An02g02980	SP		566	1	2	3	3	2	6	1.32134	2.07009	3.90138	1.33223	0.570754	Mal. Xyl. Sorb.
GLYCOSYLATION, QC (ER/GOLGI)	similarity to mannosyl transferase Alg9 - S. cerevisiae	An08g07020	SA		602	3	4	3	6	3	5	2.66211	2.84459	3.66807	0.160541	0.104401	Mal. Xyl. Sorb.
GLYCOSYLATION, QC (ER/GOLGI)	strong similarity to α-mannosidase Mns1 - S. cerevisiae	An18g06220	SA		663	4	0	10	2	0	7	1.45031	3.39852	2.93875	0.514919	0.0333852	Xyl. Sorb.
GLYCOSYLATION, QC (ER/GOLGI)	similarity to α-1,6-mannosyltransferase Hoc1 - S. cerevisiae	An03g01090	SP		413	3	0	6	1	2	1	1.81084	3.27344	2.20157	0.0381108	0.211205	Xyl. Sorb.
GLYCOSYLATION, QC (ER/GOLGI)	strong similarity to mannose-1-phosphate guanyltransferase MPG1 - T. reesei	An04g04990	SP		364	2	1	1	2	3	1	2.05461	1.73325	3.21164	0.256294	0.448833	Mal. Xyl. Sorb.
GLYCOSYLATION, QC (ER/GOLGI)	strong similarity to α-1,6-mannosyltransferase Hoc1 - S. cerevisiae	An07g04940	SP		362	2	0	4	1	0	1	1.47568	2.73872	1.07646	0.0627064	0.749094	Xyl.
GLYCOSYLATION, QC (ER/GOLGI)	strong similarity to glutamine-fructose-6-phosphate transaminase Gfa1 - S. cerevisiae	An03g05940			702	7	1	0	0	0	0	2.58728	0.128389	0.185033	2.48408	0.0102937	Mal.
GLYCOSYLATION, QC (ER/GOLGI)	similarity to αN-acetylglucosamine transferase GNT1 - K. lactis	An03g02990	SA		410	1	0	4	1	1	0	0.781752	2.41809	0.950436	0.0164527	0.661395	Xyl.
GLYCOSYLATION, QC (ER/GOLGI)	strong similarity to hypothetical protein EAU36877, a novel DnaK-type chaperone - A. terreus	An12g10590	SP	HDEL	489	1	0	4	2	2	2	0.655457	2.39606	2.39067	1.05037	6.07882e-06	Xyl. Sorb.
GLYCOSYLATION, QC (ER/GOLGI)	strong similarity to hypothetical glycosyl transferase SPCC330.08 - S. pombe	An18g05910	SP		545	1	0	3	2	1	1	0.588107	1.81911	1.19168	0.208802	0.131718	Xyl. Sorb.
GLYCOSYLATION, QC (ER/GOLGI)	strong similarity to glucosyltransferase Alg8 - S. cerevisiae	An04g08820	SP		580	2	1	4	1	0	1	1.28944	1.70934	0.67186	0.197815	0.467538	Mal. Xyl.
GLYCOSYLATION, QC (ER/GOLGI)	strong similarity to α-mannosidase msd2 - A. nidulans	An02g11720			1089	1	1	3	4	1	3	0.490539	1.24144	1.07349	0.222616	0.0121953	Xyl. Sorb.
GOLGI/POST-GOLGI SORTING	strong similarity to clathrin heavy chain - Bos taurus	An04g02070			1711	60	30	34	108	108	98	11.3021	15.0127	31.3535	9.80766	5.88453	Mal. Xyl. Sorb.
GOLGI/POST-GOLGI SORTING	strong similarity to vacuolar protein sorting-associated protein Vps35 - S. cerevisiae	An16g04270			866	8	11	10	35	15	22	4.81148	9.4708	11.2494	2.65457	0.152858	Mal. Xyl. Sorb.
GOLGI/POST-GOLGI SORTING	strong similarity to hypothetical polyphosphate synthase Vtc3 - S. cerevisiae	An07g09800			794	14	7	29	11	8	23	5.78602	9.19449	10.3064	1.28701	0.063429	Mal. Xyl. Sorb.
GOLGI/POST-GOLGI SORTING	strong similarity to vacuolar protein sorting protein Vps29 - S. cerevisiae	An08g01030			195	3	0	3	2	5	2	3.83526	5.08419	9.99176	2.83981	1.62701	Xyl. Sorb.
GOLGI/POST-GOLGI SORTING	strong similarity to embryogenesis protein H β 58 - Mus musculus	An01g07320			352	3	1	4	4	6	6	2.73169	4.35281	9.22535	3.72437	1.78812	Mal. Xyl. Sorb.
GOLGI/POST-GOLGI SORTING	strong similarity to carboxypeptidase Y-sorting protein Pep1 - S. cerevisiae	An03g06880	SP		1472	34	8	41	23	2	12	6.1694	7.89851	2.55903	1.53917	2.85914	Mal. Xyl. Sorb.
GOLGI/POST-GOLGI SORTING	similarity to negative regulator of Cdc Fourty two Vtc1 - S. cerevisiae	An12g04710			808	8	8	22	8	9	15	4.36349	6.80427	7.87717	1.02293	0.078475	Mal. Xyl. Sorb.
GOLGI/POST-GOLGI SORTING	strong similarity to protein involved in vacuolar protein sorting Mvp1 - S. cerevisiae	An04g09250			558	4	0	14	9	2	3	1.72322	7.59149	2.56061	0.164751	2.60667	Xyl. Sorb.
GOLGI/POST-GOLGI SORTING	strong similarity to hypothetical protein B13O20.120, similar to Vps68 - N. crassa	An15g00540	SA		173	3	1	0	0	0	0	5.55812	0.520975	0.750826	4.1412	0.0417696	Mal.
GOLGI/POST-GOLGI SORTING	strong similarity to ergosterol biosynthesis protein Kes1 - S. cerevisiae	An02g07570			415	3	0	3	1	2	4	1.80211	1.9546	4.06893	0.89838	0.758202	Xyl. Sorb.
GOLGI/POST-GOLGI SORTING	strong similarity to hypothetical protein YKR088c - S. cerevisiae	An01g08590	SP		340	3	0	6	0	2	1	2.19964	3.4461	2.67427	0.0462934	0.097595	Sorb.
GOLGI/POST-GOLGI SORTING	strong similarity to armadillo repeat-containing protein Vac8 - S. cerevisiae	An14g05020			576	6	1	0	7	2	5	2.78228	2.3471	3.38263	0.0585556	0.188181	Mal. Sorb.
GOLGI/POST-GOLGI SORTING	similarity to hypothetical protein CAD21062.1 - N. crassa	An01g13390	SP		374	2	0	4	2	0	0	1.42834	3.13282	0.347307	0.706394	2.56492	Xyl.
GOLGI/POST-GOLGI SORTING	strong similarity to sorting nexin-1-like protein Vps5 - S. cerevisiae	An01g08400			567	1	0	0	1	3	2	0.565288	0.476872	2.51997	1.3384	1.52798	Sorb.
GOLGI/POST-GOLGI SORTING	similarity to cation-dependent mannose 6-phosphate receptor precursor CD-MPR-Bos taurus	An18g03490	SP		324	1	1	2	2	0	2	1.64876	2.50358	2.00452	0.0346996	0.0553601	Xyl. Sorb.
GOLGI/POST-GOLGI SORTING	strong similarity to clathrin associated epsin 2A - H. sapiens	An07g08220			525	1	0	0	1	3	1	0.610511	0.515021	2.22673	0.978345	1.1519	Sorb.
GOLGI/POST-GOLGI SORTING	strong similarity to glutamate carboxypeptidase II - Rattus norvegicus-	An18g03980	SA		765	0	0	7	0	1	3	0.139659	1.76723	1.52815	1.35207	0.0173603	Sorb.
GOLGI/POST-GOLGI SORTING	strong similarity to P-type ATPase Drs2 - S. cerevisiae	An15g01510			1193	9	0	7	4	0	2	1.70155	1.7376	0.544396	0.625845	0.655991	Xyl. Sorb.
GOLGI/POST-GOLGI SORTING	strong similarity to transport ATPase Drs2 - S. cerevisiae	An12g04500			1358	9	0	3	2	0	0	1.49481	0.730056	0.0956501	1.48165	0.552551	Xyl.
GOLGI/POST-GOLGI SORTING	strong similarity to synexin (annexin VII) - Mus musculus	An02g05210			449	1	0	1	2	2	0	0.71385	1.40513	1.44647	0.253446	0.000599432	Xyl. Sorb.
LIPID BIOSYNTHESIS/ CYP450 ENZYMES	cytoplasmic ATP citrate lyase AclA strongly similar to ATP citrate lyase - H. sapiens	An11g00530			485	47	18	52	38	45	44	28.8577	33.6357	47.9398	4.79145	2.52123	Mal. Xyl. Sorb.
LIPID BIOSYNTHESIS/ CYP450 ENZYMES	strong similarity to cytochrome P450 oxidoreductase - A. fumigatus Af293	211877			541	70	19	61	47	42	56	35.3499	36.1515	47.2993	1.73371	1.49364	Mal. Xyl. Sorb.
LIPID BIOSYNTHESIS/ CYP450 ENZYMES	mitochondrial ATP citrate lyase strongly similar to ATP citrate lyase ACL1 - Sordaria macrospora	An11g00510			656	89	34	100	49	54	55	40.2277	41.08	43.3636	0.117674	0.061763	Mal. Xyl. Sorb.
LIPID BIOSYNTHESIS/ CYP450 ENZYMES	strong similarity to fatty acid synthase α subunit fas2p - S. pombe	An01g00060			1862	161	34	146	94	116	166	22.4351	23.2825	39.4143	4.72158	4.19779	Mal. Xyl. Sorb.
LIPID BIOSYNTHESIS/ CYP450 ENZYMES	strong similarity to cholesterol 24-hydroxylase - Mus musculus	An12g05360	SP		569	22	42	22	51	32	50	24.222	23.2846	37.6667	2.94414	3.42581	Mal. Xyl. Sorb.
LIPID BIOSYNTHESIS/ CYP450 ENZYMES	similarity to fatty-acyl-CoA synthase β chain Fas1 - S. cerevisiae	An01g00050			1464	148	28	129	62	86	115	25.7612	23.5788	35.756	1.63111	2.51698	Mal. Xyl. Sorb.
LIPID BIOSYNTHESIS/ CYP450 ENZYMES	strong similarity to myo-inositol-1-phosphate synthase INO1 - A. thaliana	An10g00530			533	65	6	65	31	44	25	28.6643	32.6357	33.8745	0.434581	0.0230736	Mal. Xyl. Sorb.
LIPID BIOSYNTHESIS/ CYP450 ENZYMES	NADPH cytochrome P450 oxidoreductase CprA - A. niger	An08g07840	SP		695	45	28	80	35	20	51	22.5977	29.9565	26.7262	0.34596	0.184192	Mal. Xyl. Sorb.
LIPID BIOSYNTHESIS/ CYP450 ENZYMES	strong similarity to sterol transmethylase ERG6 - C. albicans	An14g01590			377	39	12	35	25	14	18	29.1896	28.9273	22.3953	0.897476	0.833593	Mal. Xyl. Sorb.
LIPID BIOSYNTHESIS/ CYP450 ENZYMES	strong similarity to squalene synthase ERG9 - Candida utilis	An12g01890		KQEL	472	19	21	42	32	18	28	18.3347	28.4517	25.5933	1.2049	0.151245	Mal. Xyl. Sorb.
LIPID BIOSYNTHESIS/ CYP450 ENZYMES	strong similarity to stearoyl-CoA desaturase P-ole1 - Pichia angusta	An07g01960			456	19	14	29	22	13	32	15.6979	20.358	25.9216	2.5373	0.670454	Mal. Xyl. Sorb.
LIPID BIOSYNTHESIS/ CYP450 ENZYMES	strong similarity to cytochrome P450 monooxygenase avnA - A. parasiticus	An18g02680	SP		493	18	18	24	27	15	33	15.82	18.8301	25.557	2.31296	1.0234	Mal. Xyl. Sorb.
LIPID BIOSYNTHESIS/ CYP450 ENZYMES	strong similarity to membrane steroid hormone-binding protein MSBP - Bos taurus	An16g04430	SA		169	3	7	7	7	4	11	13.2759	15.4659	23.8265	3.04201	1.79265	Mal. Xyl. Sorb.
LIPID BIOSYNTHESIS/ CYP450 ENZYMES	strong similarity to cytochrome b5 - Mortierella alpina	An11g04370			138	6	5	9	8	5	6	17.8066	22.8587	21.6488	0.374756	0.0328956	Mal. Xyl. Sorb.
LIPID BIOSYNTHESIS/ CYP450 ENZYMES	similarity to cyclopropane-fatty-acyl-phospholipid synthase - Escherichia coli	An13g00740			517	36	15	35	29	10	30	21.2852	22.4886	20.3507	0.020977	0.106735	Mal. Xyl. Sorb.
LIPID BIOSYNTHESIS/ CYP450 ENZYMES	strong similarity to C-8 sterol isomerase erg-1 - N. crassa	An01g03350	SP		215	9	8	7	14	6	12	17.3925	18.0257	22.3537	0.620881	0.464762	Mal. Xyl. Sorb.
LIPID BIOSYNTHESIS/ CYP450 ENZYMES	strong similarity to membrane protein YBR159w - S. cerevisiae	An02g03570	SA		346	15	14	19	13	8	19	18.2183	16.9317	20.6477	0.151956	0.368056	Mal. Xyl. Sorb.
LIPID BIOSYNTHESIS/ CYP450 ENZYMES	strong similarity to squalene monooxygenase - Rattus norvegicus	An03g03770	SP		512	21	13	23	20	11	21	14.3983	15.3148	16.4903	0.141796	0.0434529	Mal. Xyl. Sorb.
LIPID BIOSYNTHESIS/ CYP450 ENZYMES	strong similarity to oleate δ-12 desaturase odeA - A. nidulans	An08g05160			466	13	6	15	21	9	16	8.9415	14.1189	14.2157	1.21186	0.000331135	Mal. Xyl. Sorb.
LIPID BIOSYNTHESIS/ CYP450 ENZYMES	similarity to hypothetical fatty acid elongation protein Sur4 - S. cerevisiae	An01g10340			543	14	8	20	14	10	17	8.8541	11.4528	13.1567	0.84651	0.11807	Mal. Xyl. Sorb.
LIPID BIOSYNTHESIS/ CYP450 ENZYMES	strong similarity to PtdIns-PtdCho transfer protein Sec14 - S. cerevisiae	An16g03590			322	5	1	1	1	8	7	4.3134	1.39951	12.5052	4.16495	10.196	Mal. Sorb.
LIPID BIOSYNTHESIS/ CYP450 ENZYMES	strong similarity to cytochrome P450 sterol δ22-desaturase Erg5 - S. cerevisiae	An11g03230			534	20	5	22	13	10	13	10.2038	11.9834	11.4325	0.0698193	0.0129616	Mal. Xyl. Sorb.
LIPID BIOSYNTHESIS/ CYP450 ENZYMES	similarity to hypothetical protein YJL145w - S. cerevisiae	An09g06480			477	13	1	12	3	10	11	6.49548	5.85742	11.7094	1.5144	1.98722	Mal. Xyl. Sorb.
LIPID BIOSYNTHESIS/ CYP450 ENZYMES	strong similarity to eburicol 14 α-demethylase cyp51 - Uncinula necator	An13g00090	SA		556	18	6	19	14	5	13	9.41571	10.8608	8.64395	0.0329905	0.252514	Mal. Xyl. Sorb.
LIPID BIOSYNTHESIS/ CYP450 ENZYMES	strong similarity to C-3 sterol dehydrogenase/C-4 decarboxylase ERG26 - C. albicans	An15g03090	SA		412	20	0	10	2	4	2	10.6321	5.46898	4.09856	3.00122	0.19697	Xyl. Sorb.
LIPID BIOSYNTHESIS/ CYP450 ENZYMES	strong similarity to phosphatidylethanolamine methyltransferase cho2p - S. pombe	An15g06310			1077	21	10	25	18	17	26	6.24966	7.28059	10.4927	1.08715	0.583728	Mal. Xyl. Sorb.
LIPID BIOSYNTHESIS/ CYP450 ENZYMES	similarity to protein involved in regulation of the inositol biosythesis Scs2 - S. cerevisiae	An04g01310			286	6	2	5	4	7	4	6.3506	5.98757	10.4459	1.00866	1.22483	Mal. Xyl. Sorb.
LIPID BIOSYNTHESIS/ CYP450 ENZYMES	strong similarity to cytochrome P450 monooxygenase avnA - A. parasiticus	An18g00260	SP		513	9	6	7	4	5	14	6.45619	4.04086	9.8749	0.720985	2.52308	Mal. Xyl. Sorb.
LIPID BIOSYNTHESIS/ CYP450 ENZYMES	strong similarity to acyltransferase ataA - A. nidulans	An12g03960	SP		293	8	1	6	7	3	7	6.92816	8.30538	9.30973	0.350562	0.0572954	Mal. Xyl. Sorb.
LIPID BIOSYNTHESIS/ CYP450 ENZYMES	strong similarity to hypothetical Ptd-glycerol/PtdIns transfer protein pltpao - A. oryzae	An02g03310	SP		174	6	1	0	0	0	0	9.2103	0.517981	0.746511	8.49965	0.0415296	Mal.
LIPID BIOSYNTHESIS/ CYP450 ENZYMES	strong similarity to C-4 methyl sterol oxidase Erg25 - A. fumigatus Af293	53706			298	8	3	9	4	4	6	8.246	8.16603	9.15352	0.047356	0.0563341	Mal. Xyl. Sorb.
LIPID BIOSYNTHESIS/ CYP450 ENZYMES	similarity to cytochrome P-450 cyp509A1 - Cunninghamella elegans	An18g02700	SA		529	8	5	20	6	2	9	5.45306	9.02991	5.64752	0.00340674	0.786519	Mal. Xyl. Sorb.
LIPID BIOSYNTHESIS/ CYP450 ENZYMES	strong similarity to cytochrome P450 monooxygenase stcS - A. nidulans	An12g02080			510	4	6	9	16	3	10	4.39927	9.01287	6.87668	0.54877	0.288061	Mal. Xyl. Sorb.
LIPID BIOSYNTHESIS/ CYP450 ENZYMES	strong similarity to cyclopropane-fatty-acyl-phospholipid synthase - Escherichia coli	An02g04530			510	11	5	13	12	3	11	6.91314	9.01287	7.38607	0.0156439	0.161649	Mal. Xyl. Sorb.
LIPID BIOSYNTHESIS/ CYP450 ENZYMES	strong similarity to 3-Hydroxy-3-methylglutaryl-CoA reductase HMGR - Gibberella fujikuroi	An07g08280	SA		1114	13	10	13	29	9	25	4.50759	6.87697	8.04543	1.01071	0.0915871	Mal. Xyl. Sorb.
LIPID BIOSYNTHESIS/ CYP450 ENZYMES	similarity to cytochrome P450 3A13 - Mus musculus	An11g05680	SA		539	7	6	7	8	10	6	5.35189	5.18366	7.95262	0.511675	0.588066	Mal. Xyl. Sorb.
LIPID BIOSYNTHESIS/ CYP450 ENZYMES	strong similarity to lanosterol 14 α-demethylase (P450(14DM)) CYP51 - Penicillium italicum	An11g02230	SP		512	7	3	16	6	2	5	4.38209	7.92147	3.80546	0.0406449	1.4759	Mal. Xyl. Sorb.
LIPID BIOSYNTHESIS/ CYP450 ENZYMES	strong similarity to acetyl-CoA carboxylase SPAC56E4.04c - S. pombe	An12g04020			2283	66	18	54	33	46	16	7.90884	6.90869	7.11196	0.0422953	0.00294727	Mal. Xyl. Sorb.
LIPID BIOSYNTHESIS/ CYP450 ENZYMES	strong similarity to lipid metabolism protein YER044c from patent WO200058521-A2 - S. cerevisiae	An02g03580	SP		149	1	3	3	2	0	4	6.45339	6.6538	7.84588	0.135818	0.0981164	Mal. Xyl. Sorb.
LIPID BIOSYNTHESIS/ CYP450 ENZYMES	strong similarity to 3-ketosphinganine reductase Tsc10 - S. cerevisiae	An08g03450			322	0	1	3	1	4	5	0.995399	2.51913	7.66449	5.8267	2.72349	Xyl. Sorb.
LIPID BIOSYNTHESIS/ CYP450 ENZYMES	strong similarity to fatty acid elongase Fen1 - S. cerevisiae	An02g09910			342	6	3	6	8	5	4	5.93553	7.6425	7.21627	0.124919	0.012228	Mal. Xyl. Sorb.
LIPID BIOSYNTHESIS/ CYP450 ENZYMES	strong similarity to hypothetical cytochrome P450 protein 2E4.050 - N. crassa	An12g01360	SA		592	14	4	16	7	7	7	6.67747	7.15549	6.363	0.00758432	0.0464852	Mal. Xyl. Sorb.
LIPID BIOSYNTHESIS/ CYP450 ENZYMES	strong similarity to phosphatidate cytidylyltransferase Cds1 - S. cerevisiae	An07g09570			453	7	3	14	3	2	5	4.95282	6.96359	4.30109	0.0459386	0.635299	Mal. Xyl. Sorb.
LIPID BIOSYNTHESIS/ CYP450 ENZYMES	similarity to cytochrome P450 3A7 - H. sapiens	An18g02740	SP		590	10	8	13	9	5	8	6.7001	6.87423	5.94425	0.0452104	0.0675287	Mal. Xyl. Sorb.
LIPID BIOSYNTHESIS/ CYP450 ENZYMES	strong similarity to alkane-inducible cytochrome P450 alk2 - Candida tropicalis	An11g07010	SP		502	7	2	16	2	2	4	4.04373	6.64295	3.36376	0.0625051	1.0947	Mal. Xyl. Sorb.
LIPID BIOSYNTHESIS/ CYP450 ENZYMES	similarity to precursor of 3-oxoacyl-(acyl-carrier-protein) reductase - Cuphea lanceolata	An08g01930			338	0	0	10	1	0	0	0.316093	6.13302	0.384298	0.00665247	6.1137	Xyl.
LIPID BIOSYNTHESIS/ CYP450 ENZYMES	strong similarity to choline-transport mutant SCT1 supressor protein - S. cerevisiae	An14g03360	SA		711	13	4	12	7	5	11	5.25933	4.94377	6.02878	0.0524906	0.107466	Mal. Xyl. Sorb.
LIPID BIOSYNTHESIS/ CYP450 ENZYMES	strong similarity to oxide squalene cyclising enzyme from patent JP08308568-A - Rattus rattus	An09g06490			735	6	1	19	5	1	5	2.1804	6.00858	2.29742	0.00305883	1.71828	Mal. Xyl. Sorb.
LIPID BIOSYNTHESIS/ CYP450 ENZYMES	strong similarity to farnesyl-pyrophosphate synthase FPPS - Gibberella fujikuroi	An02g10350			346	9	0	9	0	2	4	5.86691	4.94927	4.88037	0.0906866	0.000482926	Sorb.
LIPID BIOSYNTHESIS/ CYP450 ENZYMES	strong similarity to fatty acid hydroxylase Scs7 - S. cerevisiae	An01g14200			372	5	0	8	3	4	3	3.15923	5.57248	5.23762	0.519826	0.0103745	Xyl. Sorb.
LIPID BIOSYNTHESIS/ CYP450 ENZYMES	strong similarity to dihydrosphingosine/sphingosine phosphate lyase Dpl1 - S. cerevisiae	An04g06200			636	1	3	10	4	6	7	1.51188	4.10964	5.51432	2.42279	0.205755	Mal. Xyl. Sorb.
LIPID BIOSYNTHESIS/ CYP450 ENZYMES	strong similarity to 1-acyldihydroxyacetone-phosphate reductase Ayr1 - S. cerevisiae	An14g00300			295	4	1	5	3	0	1	3.98385	5.19386	1.32094	1.39943	2.46184	Mal. Xyl.
LIPID BIOSYNTHESIS/ CYP450 ENZYMES	strong similarity to very long chain fatty acid synthase Tsc13 - S. cerevisiae	An04g05930			309	6	1	5	3	0	4	5.18638	4.95854	3.78329	0.220386	0.15848	Mal. Xyl. Sorb.
LIPID BIOSYNTHESIS/ CYP450 ENZYMES	strong similarity to diphosphomevalonate decarboxylase Erg19 - S. cerevisiae	An04g01540			404	5	0	2	0	2	5	2.909	1.11545	4.82276	0.478652	2.49483	Sorb.
LIPID BIOSYNTHESIS/ CYP450 ENZYMES	strong similarity to cholesterol 7α-hydroxylase CYP7 - Sus scrofa	An16g05910	SP		499	8	0	4	8	3	3	3.63982	4.51547	3.38398	0.00932096	0.162628	Xyl. Sorb.
LIPID BIOSYNTHESIS/ CYP450 ENZYMES	strong similarity to hypothetical protein YOR311c - S. cerevisiae	An02g09160			384	4	1	5	2	1	5	3.06051	3.52065	4.39741	0.240955	0.0972824	Mal. Xyl. Sorb.
LIPID BIOSYNTHESIS/ CYP450 ENZYMES	strong similarity to serine C-palmitoyltransferase chain Lcb1 - S. cerevisiae	An06g01540			504	4	3	6	3	4	4	3.17975	3.39771	4.38131	0.191757	0.124702	Mal. Xyl. Sorb.
LIPID BIOSYNTHESIS/ CYP450 ENZYMES	strong similarity to O-methylsterigmatocystin oxidoreductase ordA - A. parasiticus	An10g00110	SP		537	5	5	0	0	0	0	4.17808	0.167838	0.241886	4.25153	0.0134565	Mal.
LIPID BIOSYNTHESIS/ CYP450 ENZYMES	strong similarity to alkane-hydroxylating cytochrome P-450 CYP52A3-A - Candida maltosa	An02g10700	SP		506	7	2	2	2	2	2	4.01176	1.60308	2.31035	0.46358	0.128528	Mal. Xyl. Sorb.
LIPID BIOSYNTHESIS/ CYP450 ENZYMES	strong similarity to dihydrosphingosine-1-phosphate phosphatase Ysr3 - S. cerevisiae	An14g05510			533	3	4	3	6	3	4	3.00674	3.21284	3.65552	0.0632796	0.0285511	Mal. Xyl. Sorb.
LIPID BIOSYNTHESIS/ CYP450 ENZYMES	strong similarity to phosphatidylserine synthase pS232 - Triticum aestivum	An01g09480			236	2	0	3	1	0	1	2.26355	3.43711	1.65118	0.0961853	0.640392	Xyl.
LIPID BIOSYNTHESIS/ CYP450 ENZYMES	strong similarity to fatty acid ω-hydroxylase CYP505 - Fusarium oxysporum	An16g02820			1104	4	0	5	7	6	8	0.870974	2.04096	3.41204	1.61151	0.348467	Xyl. Sorb.
LIPID BIOSYNTHESIS/ CYP450 ENZYMES	strong similarity to isotrichodermin C-15 hydroxylase Tri11 - Fusarium sporotrichioides	An08g09230	SP		500	2	1	2	4	3	3	1.49575	2.34335	3.37721	0.745656	0.18788	Mal. Xyl. Sorb.
LIPID BIOSYNTHESIS/ CYP450 ENZYMES	similarity to hypoxia-induced protein #21 from patent WO200246465-A2 - H. sapiens	An04g02050			348	0	0	1	1	2	2	0.30701	1.29495	3.3593	2.97221	0.948287	Sorb.
LIPID BIOSYNTHESIS/ CYP450 ENZYMES	similarity to hypothetical membrane protein YPL087w - S. cerevisiae	An01g07640			299	2	1	3	2	2	1	2.50126	3.31577	3.04097	0.0526413	0.0118835	Mal. Xyl. Sorb.
LIPID BIOSYNTHESIS/ CYP450 ENZYMES	strong similarity to hypothetical protein involved in ergosterol biosynthesis SPBC646.08c - S. pombe	An11g11120			422	5	1	0	0	0	0	3.29126	0.213575	0.307803	2.88711	0.0171236	Mal.
LIPID BIOSYNTHESIS/ CYP450 ENZYMES	strong similarity to cytochrome P450 52A4 - Candida maltosa	An11g01550	SA		521	1	1	5	3	5	1	1.02533	2.94086	3.24109	1.20903	0.0145864	Xyl. Sorb.
LIPID BIOSYNTHESIS/ CYP450 ENZYMES	strong similarity to Niemann-Pick C1 protein - H. sapiens	An11g05000	SP		1277	12	4	12	10	1	8	2.76093	3.17603	1.93263	0.146943	0.305696	Mal. Xyl. Sorb.
LIPID BIOSYNTHESIS/ CYP450 ENZYMES	strong similarity to diacylglycerol acyltransferase DAGAT - A. thaliana	An12g03600			456	2	1	4	2	5	0	1.64008	2.56946	3.13338	0.47509	0.0558541	Mal. Xyl. Sorb.
LIPID BIOSYNTHESIS/ CYP450 ENZYMES	strong similarity to serine palmitoyltransferase 2 Lcb2 - S. cerevisiae	An08g04100			676	3	3	8	3	3	2	2.05461	3.06651	2.11364	0.000836161	0.176279	Mal. Xyl. Sorb.
LIPID BIOSYNTHESIS/ CYP450 ENZYMES	strong similarity to aminoalcoholphosphotransferase AAPT1 - Glycine max-	An16g07870	SP		387	4	1	0	0	0	0	3.03678	0.232891	0.33564	2.48958	0.0186722	Mal.
LIPID BIOSYNTHESIS/ CYP450 ENZYMES	strong similarity to hypothetical protein AN80 from patent WO9924580-A2 - A. nidulans	An04g05000			420	0	1	1	3	1	3	0.763139	1.93133	2.78342	1.22293	0.154846	Xyl. Sorb.
LIPID BIOSYNTHESIS/ CYP450 ENZYMES	strong similarity to cytochrome P450 monooxygenase TRI4 - Myrothecium roridum	An10g00150	SP		508	3	3	2	3	2	0	2.73408	1.95161	1.27847	0.54028	0.141311	Mal. Xyl. Sorb.
LIPID BIOSYNTHESIS/ CYP450 ENZYMES	strong similarity to very long-chain fatty acyl-CoA synthase Fat1 - S. cerevisiae	An07g09190	SP		655	1	3	1	3	1	5	1.46802	1.23841	2.57803	0.308461	0.480388	Mal. Xyl. Sorb.
LIPID BIOSYNTHESIS/ CYP450 ENZYMES	weak similarity to phosphatidic acid phosphatase ATPAP2 from patent WO200005385-A1- A. thaliana	An04g03870	SP		298	2	1	0	0	0	0	2.50965	0.302445	0.435882	1.6139	0.0242488	Mal.
LIPID BIOSYNTHESIS/ CYP450 ENZYMES	similarity to hypothetical protein BAC11036.1 - H. sapiens	An01g01000	SA		410	1	0	4	1	1	0	0.781752	2.41809	0.950436	0.0164527	0.661395	Xyl.
LIPID BIOSYNTHESIS/ CYP450 ENZYMES	strong similarity to sterol δ14 15-reductase erg-3 - N. crassa	An18g03480	SA		497	1	0	2	4	0	1	0.644906	2.35749	0.784062	0.0135726	0.824824	Xyl.
LIPID BIOSYNTHESIS/ CYP450 ENZYMES	strong similarity to phenylacetate hydroxylase pahA - P. chrysogenum	An16g01030	SP		516	1	0	3	3	4	0	0.62116	2.27069	2.26557	0.99541	5.76074e-06	Xyl. Sorb.
LIPID BIOSYNTHESIS/ CYP450 ENZYMES	strong similarity to O-methylsterigmatocystin oxidoreductase ord1 - A. flavus	An18g01200	SA		527	0	0	3	3	1	0	0.202731	2.22329	0.739428	0.324878	0.777871	Xyl.
LIPID BIOSYNTHESIS/ CYP450 ENZYMES	strong similarity to cyclopropane-fatty-acyl-phospholipid synthase - Escherichia coli-	An03g02040			428	0	1	0	3	2	1	0.748875	1.47407	2.12442	0.686309	0.118185	Sorb.
LIPID BIOSYNTHESIS/ CYP450 ENZYMES	strong similarity to hydroxymethylglutaryl-coenzyme A reductase hmg1p - S. pombe	An04g00610			674	3	3	0	0	0	0	2.0607	0.133722	0.192719	1.80766	0.0107213	Mal.
LIPID BIOSYNTHESIS/ CYP450 ENZYMES	strong similarity to cytochrome P450 monooxygenase TRI4 - Myrothecium roridum	An14g03110	SP		521	4	0	3	2	2	1	1.8456	1.90291	1.7452	0.00280726	0.00681988	Xyl. Sorb.
LIPID BIOSYNTHESIS/ CYP450 ENZYMES	strong similarity to cytochrome P450 sterol δ22-desaturase Erg5 - S. cerevisiae	An01g02810			531	2	0	3	2	1	0	1.00602	1.86707	0.733858	0.042749	0.510682	Xyl.
LIPID BIOSYNTHESIS/ CYP450 ENZYMES	similarity to phospholipase C type Isc2 - S. cerevisiae	An11g01640			477	0	0	3	1	0	0	0.223982	1.70054	0.272312	0.00471391	1.15127	Xyl.
LIPID BIOSYNTHESIS/ CYP450 ENZYMES	strong similarity to linoleate diol synthase - Gaeumannomyces graminis	An12g01320	SP		1181	4	0	8	2	2	3	0.814188	1.60263	1.20984	0.0778417	0.0550362	Xyl. Sorb.
LIPID BIOSYNTHESIS/ CYP450 ENZYMES	strong similarity to CTP synthase Ura7 - S. cerevisiae	An03g01310			579	0	0	0	0	2	1	0.184524	0.155663	1.57038	1.25265	1.34694	Sorb.
LIPID BIOSYNTHESIS/ CYP450 ENZYMES	similarity to phosphatidylcholine-sterol O-acyltransferase Lcat - Mus musculus	An16g03640	SA		628	1	0	1	2	1	2	0.51038	1.00462	1.44785	0.467739	0.0805462	Xyl. Sorb.
LIPID BIOSYNTHESIS/ CYP450 ENZYMES	benzoate 4-monooxygenase cytochrome P450 53 BphA - A. niger	An09g03500	SA		517	1	2	0	0	0	0	1.44657	0.17433	0.251243	0.930255	0.0139771	Mal.
LIPID BIOSYNTHESIS/ CYP450 ENZYMES	strong similarity to lovastatin nonaketide synthase lovB - A. terreus	An02g08290			3907	12	3	0	0	0	0	0.847716	0.0230685	0.0332462	0.93815	0.00184954	Mal.
LIPID BIOSYNTHESIS/ CYP450 ENZYMES	strong similarity to hypothetical protein of the UPF0028 family - S. pombe	An14g03050			1482	2	0	4	2	1	0	0.360457	0.790603	0.262941	0.0153169	0.276611	Xyl.
LIPID BIOSYNTHESIS/ CYP450 ENZYMES	strong similarity to fatty acid synthase α subunit fasA - A. nidulans	An09g02010			1617	2	3	0	0	0	0	0.726799	0.0557382	0.0803295	0.595837	0.00446886	Mal.
METABOLISM	oxaloacetate acetyl hydrolase OahA - A. niger	An10g00820			299	114	11	104	43	20	32	89.688	88.923	45.6146	14.6218	14.1926	Mal. Xyl. Sorb.
METABOLISM	NADP-dependent glutamate dehydrogenase GdhA from patent WO9951756-A - A. niger	An04g00990			460	122	25	152	61	57	51	68.5166	83.663	61.2756	0.404189	3.47188	Mal. Xyl. Sorb.
METABOLISM	strong similarity to 5-methyltetrahydropteroyltriglutamate--homocysteine S-methyltransferase Met6 - S. cerevisiae	An04g01750			774	147	20	179	45	105	77	46.2419	52.284	61.2544	2.10345	0.70947	Mal. Xyl. Sorb.
METABOLISM	strong similarity to phosphogluconate dehydrogenase Gnd1 - S. cerevisiae	An11g02040			508	83	22	103	46	62	52	44.3762	53.0482	58.5541	1.9591	0.271739	Mal. Xyl. Sorb.
METABOLISM	strong similarity to glutamine synthase Gln1 - S. cerevisiae	An01g08800			375	70	5	75	10	25	11	43.0207	41.0987	25.2858	4.65781	3.80311	Mal. Xyl. Sorb.
METABOLISM	strong similarity to transaldolase Tal1 - S. cerevisiae	An07g03850			324	35	5	32	14	23	27	26.7099	25.8703	40.4913	2.84641	3.24793	Mal. Xyl. Sorb.
METABOLISM	strong similarity to adenosylhomocysteinase - H. sapiens	An08g01960			449	67	5	76	13	28	19	34.5027	35.9311	27.4829	0.796699	1.12884	Mal. Xyl. Sorb.
METABOLISM	sorbitol dehydrogenase strongly similar to xylitol dehydrogenase xdh - Galactocandida mastotermitis	An07g01290			369	34	18	23	13	24	24	30.4015	17.8303	34.1453	0.217267	5.20879	Mal. Xyl. Sorb.
METABOLISM	strong similarity to mitochondrial aspartate aminotransferase mAspAT - Mus musculus	An04g06380			429	28	7	32	25	27	26	17.6821	24.1604	32.3975	4.38849	1.20394	Mal. Xyl. Sorb.
METABOLISM	strong similarity to transketolase Tkl1 - S. cerevisiae	An08g06570			684	79	5	93	17	48	34	26.3975	29.1205	31.3338	0.422598	0.0810468	Mal. Xyl. Sorb.
METABOLISM	strong similarity to adenylate kinase Adk1 - S. cerevisiae	An07g10100			258	11	7	20	24	5	24	15.3219	31.0909	29.7042	4.67547	0.0316343	Mal. Xyl. Sorb.
METABOLISM	glucose-6-phosphate isomerase PgiA strongly similar to Pgi1 - S. cerevisiae	An16g05420			553	66	1	58	12	35	28	26.082	22.9804	29.8307	0.25153	0.891096	Mal. Xyl. Sorb.
METABOLISM	strong similarity to cytoplasmic serine hydroxymethyltransferase Shm2 - S. cerevisiae	An16g02970			471	53	6	54	17	27	17	26.9934	27.3639	24.5445	0.116407	0.153212	Mal. Xyl. Sorb.
METABOLISM	glyceraldehyde-3-phosphate dehydrogenase GpdA - A. niger	An16g01830			336	34	3	14	13	18	12	23.8481	14.7532	23.5817	0.00149586	2.05157	Mal. Xyl. Sorb.
METABOLISM	aldehyde dehydrogenase AldA - A. niger	An08g07290			497	52	1	42	15	19	14	23.0017	20.8547	17.5107	0.746527	0.291844	Mal. Xyl. Sorb.
METABOLISM	strong similarity to phosphopyruvate hydratase ENO1 - C. albicans	An18g06250			438	44	0	26	3	8	5	21.7094	12.1406	8.00709	6.56358	0.854093	Xyl. Sorb.
METABOLISM	strong similarity to malate dehydrogenase precursor MDH - Mus musculus	An15g00070			330	25	7	19	10	8	11	21.0441	16.1139	15.351	0.894231	0.0185016	Mal. Xyl. Sorb.
METABOLISM	strong similarity to phosphoglycerate dehydrogenase serA - Escherichia coli	An17g02330			480	10	0	6	14	18	20	4.67423	7.6985	20.837	11.0669	6.28354	Xyl. Sorb.
METABOLISM	strong similarity to fructose-bisphosphate aldolase Fba1 - S. cerevisiae	An02g07470			360	31	2	18	3	9	6	19.884	10.7654	11.1852	2.46836	0.00803068	Mal. Xyl. Sorb.
METABOLISM	strong similarity to S-adenosylmethionine synthase eth-1 - N. crassa	An08g02700			387	16	12	9	19	16	13	15.7361	13.2748	19.8028	0.466381	1.29683	Mal. Xyl. Sorb.
METABOLISM	pyruvate carboxylase PycA - A. niger	An04g02090			1192	82	23	80	49	53	37	18.912	19.5833	19.7237	0.0170518	0.00050095	Mal. Xyl. Sorb.
METABOLISM	strong similarity to IMP dehydrogenase IMH3 - C. albicans	An07g08170			533	34	14	21	21	16	8	19.4436	14.3733	11.9414	1.8108	0.225065	Mal. Xyl. Sorb.
METABOLISM	strong similarity to D-arabinose dehydrogenase Ara1 - S. cerevisiae	An01g06970			325	27	2	16	4	6	7	19.3955	11.3701	10.7911	2.48693	0.0151284	Mal. Xyl. Sorb.
METABOLISM	strong similarity to sulfate adenylyltransferase sC - A. nidulans	An11g09790			574	38	11	22	16	18	13	18.427	12.0904	14.2565	0.533616	0.178285	Mal. Xyl. Sorb.
METABOLISM	triose-phosphate-isomerase TpiA from patent WO8704464-A - A. niger	An14g04920			249	20	0	12	0	2	3	17.592	9.04907	5.73824	6.31307	0.747605	Sorb.
METABOLISM	strong similarity to aldo/keto reductase Gcy1 - S. cerevisiae	An16g04770			319	4	0	4	2	12	8	3.01428	3.67296	16.6947	10.4605	9.01266	Xyl. Sorb.
METABOLISM	ornithine carbamoyltransferase ArgB - A. niger	An14g03400			371	3	1	2	6	8	15	2.59179	4.12989	16.4554	11.2523	7.89992	Mal. Xyl. Sorb.
METABOLISM	strong similarity to hypothetical sulphite reductase SPAC4C5.05c - S. pombe	An15g05770			1472	69	0	68	8	48	39	10.0888	9.368	15.4424	1.13098	1.50245	Xyl. Sorb.
METABOLISM	strong similarity to argininosuccinate lyase ASAL - C. albicans	An01g06560			464	31	0	30	5	16	10	14.5062	13.7913	14.8369	0.00372656	0.0382011	Xyl. Sorb.
METABOLISM	strong similarity to phosphoglycerate kinase pgkA - A. nidulans	An08g02260			417	25	1	10	9	13	10	13.5791	8.42931	14.6402	0.0399075	1.69294	Mal. Xyl. Sorb.
METABOLISM	strong similarity to acetate-inducible gene aciA - A. nidulans	An15g00410			360	24	0	21	1	9	9	14.542	11.2661	13.3501	0.050952	0.176644	Xyl. Sorb.
METABOLISM	strong similarity to acetate--CoA ligase facA - A. nidulans	An04g05620			670	32	9	19	13	21	16	13.2353	8.74383	14.5402	0.0613275	1.45826	Mal. Xyl. Sorb.
METABOLISM	glucose-6-phosphate 1-dehydrogenase GsdA - A. niger	An02g12140			510	17	3	17	11	14	14	8.58906	10.0732	14.5174	1.53817	0.807628	Mal. Xyl. Sorb.
METABOLISM	similarity to adenosine 5'-monophosphoramidase Hnt1 - S. cerevisiae	An06g01890			135	3	0	1	1	3	4	5.53983	3.3381	14.4325	4.10195	7.46602	Sorb.
METABOLISM	strong similarity to aspartate transaminase - Sus scrofa	An16g05570			419	9	0	15	7	11	11	4.84475	9.6797	13.9503	4.60248	0.776078	Xyl. Sorb.
METABOLISM	strong similarity to acetamidase amdS - A. nidulans	An12g01020			579	7	13	19	23	6	17	7.56549	13.2313	10.544	0.492109	0.304405	Mal. Xyl. Sorb.
METABOLISM	strong similarity to hypothetical protein EAA59446.1 - A. nidulans	An16g05930			300	14	4	10	10	5	9	13.1769	12.3176	12.5563	0.0149664	0.00229101	Mal. Xyl. Sorb.
METABOLISM	strong similarity to isocitrate lyase acuD - A. nidulans	An01g09270			538	24	0	34	4	2	12	9.73074	12.8995	7.00166	0.44711	1.77437	Xyl. Sorb.
METABOLISM	D-xylose reductase XyrA - A. niger	An01g03740			319	0	0	20	2	0	0	0.33492	12.7141	0.407188	0.0070487	14.5602	Xyl.
METABOLISM	strong similarity to adenosine kinase - Cricetulus griseus	An17g01330			353	18	1	13	1	3	4	11.8038	7.40434	5.51953	2.33254	0.275864	Mal. Xyl. Sorb.
METABOLISM	strong similarity to arginine-specific carbamoyl-phosphate synthase subunit Cpa2 - S. cerevisiae	An16g04970			1173	24	5	26	17	18	34	5.37385	6.68474	11.6272	2.35503	1.35069	Mal. Xyl. Sorb.
METABOLISM	pyruvate kinase PkiA - A. niger	An07g08990			526	13	2	12	10	15	8	6.29662	7.71063	11.6064	1.59874	0.791093	Mal. Xyl. Sorb.
METABOLISM	strong similarity to phosphoglycerate mutase pgm - Bacillus subtilis	An16g02990			520	13	4	8	7	11	11	7.19112	5.37306	11.2407	0.897028	2.11774	Mal. Xyl. Sorb.
METABOLISM	strong similarity to argininosuccinate synthase Arg1 - S. cerevisiae	An15g02340			417	21	0	17	2	6	4	11.017	8.42931	6.54137	1.15354	0.238721	Xyl. Sorb.
METABOLISM	glucokinase GlkA - A. niger	An12g08610			495	25	0	16	0	6	10	11.0077	6.00858	8.65952	0.281032	0.481743	Sorb.
METABOLISM	strong similarity to aldose 1-epimerase family protein, putative - A. clavatus NRRL 1	211875			398	7	3	11	12	4	12	5.63726	10.6433	10.77	1.63297	0.000749297	Mal. Xyl. Sorb.
METABOLISM	strong similarity to fumarate hydratase fumR - Rhizopus oryzae	An12g07850	SP		533	16	2	13	12	7	14	7.41663	8.62395	10.4792	0.526686	0.180454	Mal. Xyl. Sorb.
METABOLISM	strong similarity to ATP phosphoribosyltransferase his1p - S. pombe	An13g01080			307	14	0	7	1	3	1	10.0923	4.99084	3.80793	2.94691	0.159513	Xyl. Sorb.
METABOLISM	strong similarity to glycogen phosphorylase Gph1 - S. cerevisiae	An08g05790			881	9	2	38	3	16	17	2.78923	8.49113	9.87835	4.20572	0.104859	Mal. Xyl. Sorb.
METABOLISM	strong similarity to NADPH-dependent aldehyde reductase - Sporobolomyces salmonicolor	An11g01120			381	11	2	17	3	4	5	7.5713	9.69889	6.4776	0.0852311	0.645779	Mal. Xyl. Sorb.
METABOLISM	strong similarity to copper amine oxidase AO-I - A. niger	An13g00710			688	7	1	27	5	8	11	2.63993	8.51507	7.36311	2.32145	0.0836475	Mal. Xyl. Sorb.
METABOLISM	hexokinase HxkA - A. niger	An02g14380			490	19	0	14	0	6	6	8.50355	5.33415	6.62719	0.233288	0.140053	Sorb.
METABOLISM	strong similarity to methylmalonate-semialdehyde dehydrogenase MMSDH - Rattus norvegicus	An01g08430	SP		600	7	0	5	11	1	18	2.67099	4.95708	8.44304	3.14953	0.917365	Xyl. Sorb.
METABOLISM	strong similarity to phosphoglucomutase pgmB - A. nidulans	An02g07650			555	18	0	8	0	6	11	7.12263	2.7607	8.19144	0.0746556	2.81579	Sorb.
METABOLISM	strong similarity to sorbitol utilization protein sou2 - C. albicans	An07g03570			293	10	0	6	1	1	3	7.65744	4.6141	3.98988	1.17474	0.0453265	Xyl. Sorb.
METABOLISM	strong similarity to threonine synthase Thr4 - S. cerevisiae	An16g02520			520	18	0	9	0	4	9	7.60204	3.29317	6.74444	0.0512964	1.21123	Sorb.
METABOLISM	strong similarity to orotidine-5-monophosphate pyrophosphorylase- Ajellomyces capsulatus	An04g08330			191	5	0	4	0	3	2	6.15306	4.2469	7.48074	0.129497	0.903373	Sorb.
METABOLISM	strong similarity to soluble cytoplasmic fumarate reductase YEL047c - S. cerevisiae	An16g07150	SP		629	5	0	2	7	5	12	1.86842	2.72249	7.22774	3.37176	2.11602	Xyl. Sorb.
METABOLISM	strong similarity to orotate reductase pyrE - A. nidulans	An02g02910			544	5	5	8	13	2	4	4.12432	7.12415	3.10406	0.144489	1.62348	Mal. Xyl. Sorb.
METABOLISM	strong similarity to aldehyde dehydrogenase (NADP+) - H. sapiens	An01g09260	SP		500	8	2	11	8	3	6	4.48726	7.03004	4.93593	0.0213708	0.368376	Mal. Xyl. Sorb.
METABOLISM	strong similarity to pyrroline-5-carboxylate reductase ProC - Pseudomonas aeruginosa	An04g02800	SP		286	1	0	1	7	6	1	1.12069	5.3573	6.81256	4.53613	0.174436	Xyl. Sorb.
METABOLISM	similarity to succinate-semialdehyde dehydrogenase NAD(P)+ gabD - Escherichia coli	An15g01740	SA		650	10	5	9	12	6	10	5.09542	5.96236	6.59456	0.192782	0.0318425	Mal. Xyl. Sorb.
METABOLISM	strong similarity to saccharopine dehydrogenase LYS1 - C. albicans	An02g07500			377	11	0	6	0	3	3	6.51806	3.10789	4.47906	0.38025	0.249177	Sorb.
METABOLISM	strong similarity to hypothetical agmatinase - Escherichia coli	An02g14210	SP	KDEL	422	2	2	9	5	3	3	2.27857	6.19368	4.00144	0.478772	0.475096	Mal. Xyl. Sorb.
METABOLISM	strong similarity to FAD-dependent L-sorbose dehydrogenase SDH - Gluconobacter oxydans-	An03g00130			535	14	1	0	0	0	0	6.1907	0.168465	0.24279	6.85113	0.0135068	Mal.
METABOLISM	strong similarity to ribose 5-phosphate isomerase RPI - Mus musculus	An11g00470			273	3	0	3	0	3	3	2.73947	2.31099	6.18537	1.36567	1.83371	Sorb.
METABOLISM	strong similarity to mannitol dehydrogenase mtlD - Pseudomonas fluorescens	An03g02430			488	5	0	3	0	3	8	2.40827	1.29283	6.122	1.6722	3.41703	Sorb.
METABOLISM	strong similarity to α-aminoadipate reductase large subunit lys2 - P. chrysogenum	An04g05420			1430	22	0	45	0	8	3	3.36208	5.73547	2.08919	0.299989	1.76672	Sorb.
METABOLISM	strong similarity to glutamate decarboxylase GAD1 - A. thaliana	An08g08840			515	13	0	11	4	6	4	5.60129	5.42523	5.2966	0.00851991	0.00154304	Xyl. Sorb.
METABOLISM	strong similarity to uridine-monophosphate kinase Ura6 - S. cerevisiae	An13g00440			212	5	0	2	0	1	2	5.54356	2.12568	4.28892	0.160532	0.744022	Sorb.
METABOLISM	similarity to hypothetical dehydratase/racemase - Rhodococcus erythropolis	An02g10150			563	9	5	0	0	0	0	5.50328	0.160087	0.230716	6.01441	0.0128351	Mal.
METABOLISM	strong similarity to alanine transaminase ALA2 - Hordeum vulgare-	An11g02620			567	14	0	6	0	2	5	5.46445	2.06644	3.43632	0.466216	0.344634	Sorb.
METABOLISM	strong similarity to aldehyde dehydrogenase AldA - A. niger	An04g03400			502	12	0	7	3	6	4	5.32069	3.77033	5.43377	0.00118889	0.302289	Xyl. Sorb.
METABOLISM	strong similarity to nonribosomal peptide synthase MxaA - Stigmatella aurantiaca	An02g00210			1276	16	7	26	10	14	12	3.93531	5.15627	5.39524	0.229372	0.00541259	Mal. Xyl. Sorb.
METABOLISM	strong similarity to D-lactate dehydrogenase dld - K. lactis	An12g00020			601	6	0	14	3	0	0	2.311	5.24876	0.216128	2.02722	5.75607	Xyl.
METABOLISM	strong similarity to uronate dehydrogenase from patent DE19604798-A1 - S. cerevisiae	An08g01740			298	3	0	7	1	0	0	2.50965	5.14157	0.435882	1.6139	4.67299	Xyl.
METABOLISM	strong similarity to α subunit of assimilatory sulfite reductase Met10 - S. cerevisiae	An11g06670	SP		1045	20	0	13	0	10	10	4.19179	2.32869	5.09628	0.0882201	1.05692	Sorb.
METABOLISM	strong similarity to histidinol dehydrogenase his-3 - N. crassa	An01g12570			866	8	0	21	1	5	4	2.09731	4.68336	2.84984	0.114916	0.450778	Xyl. Sorb.
METABOLISM	strong similarity to phosphoribosylaminoimidazolesuccinocarboxamide synthase Ade1 - S. cerevisiae	An11g10150			300	6	0	2	0	2	2	4.62971	1.50215	3.89679	0.063079	1.10001	Sorb.
METABOLISM	strong similarity to α-isopropylmalate synthase Leu4 - S. cerevisiae	An01g13160			626	12	1	6	0	3	3	4.60809	1.87168	2.69746	0.505552	0.150064	Mal. Sorb.
METABOLISM	similarity to hypothetical ureidoglycolate hydrolase SPAC19G12.04 - S. pombe	An16g08100			254	1	0	0	0	1	3	1.26188	0.354838	4.6025	2.02217	4.3173	Sorb.
METABOLISM	strong similarity to adenylosuccinate synthase ade2p - S. pombe	An01g13920			424	8	0	4	5	5	2	4.28366	4.03879	4.59527	0.0109382	0.0358908	Xyl. Sorb.
METABOLISM	strong similarity to hypothetical protein YMR099c - S. cerevisiae	An04g03750			320	5	0	3	0	2	3	3.67261	1.97157	4.46507	0.0772934	0.991703	Sorb.
METABOLISM	strong similarity to 4-aminobutyrate transaminase gatA - A. nidulans	An17g00910			498	2	0	1	6	0	8	1.07269	2.71472	4.43409	2.20324	0.417611	Xyl. Sorb.
METABOLISM	strong similarity to morphine dehydrogenase - Pseudomonas putida	An03g04560			283	5	0	4	0	3	1	4.15277	2.86629	4.13087	5.79162e-05	0.229807	Sorb.
METABOLISM	strong similarity to tryptophan synthase Trp5 - S. cerevisiae	An02g02170			723	13	0	5	1	5	6	3.98986	1.62057	4.13214	0.00249262	1.13432	Xyl. Sorb.
METABOLISM	strong similarity to homocitrate synthase lys1 - P. chrysogenum	An04g06210			465	8	0	1	1	3	2	3.90596	0.969126	3.07273	0.0997212	1.15056	Sorb.
METABOLISM	strong similarity to branched-chain-amino-acid aminotransferase Bat2 - S. cerevisiae	An04g00430	SP		412	7	0	6	1	1	4	3.88979	3.28139	3.46801	0.0241908	0.00516109	Xyl. Sorb.
METABOLISM	strong similarity to galactokinase Gal1 - S. cerevisiae	An16g04160			524	9	0	5	0	3	3	3.87395	1.89202	3.22253	0.0598809	0.350139	Sorb.
METABOLISM	strong similarity to D-amino-acid oxidase DAO - Fusarium solani-	An01g02430	SP		363	6	0	4	0	3	1	3.82621	2.2346	3.22048	0.0521314	0.179161	Sorb.
METABOLISM	strong similarity to cystathionine β-synthase Cys4 - S. cerevisiae	An05g00160			587	1	0	0	0	4	4	0.546028	0.153541	3.7618	2.69654	4.13229	Sorb.
METABOLISM	strong similarity to aspartate transaminase aspC - Methanobacterium thermoformicicum	An08g01000			386	4	0	6	1	2	2	2.49108	3.50241	3.02859	0.052427	0.0344058	Xyl. Sorb.
METABOLISM	strong similarity to phosphoserine transaminase Ser1 - S. cerevisiae	An02g00890			424	3	0	3	0	4	1	1.76386	1.48797	3.36986	0.510946	0.748455	Sorb.
METABOLISM	strong similarity to formamidase fmdS - A. nidulans	An07g05830			413	6	0	6	0	2	2	3.36299	2.83698	2.8306	0.0458201	7.19744e-06	Sorb.
METABOLISM	strong similarity to multifunctional pyrimidine biosynthesis enzyme pyrABCN - A. nidulans	An08g07420			2277	26	2	30	10	10	4	2.67451	3.20616	1.65432	0.242705	0.504246	Mal. Xyl. Sorb.
METABOLISM	strong similarity to prolidase - Aureobacterium esteraromaticum	An14g02080			480	4	1	6	2	2	3	2.44841	3.19206	2.97671	0.0515289	0.00751919	Mal. Xyl. Sorb.
METABOLISM	glycogen debranching protein GdbA strongly similar to Gdb1 - S. cerevisiae	An01g06120			1539	21	0	15	0	1	13	2.98512	1.81546	2.44762	0.0532649	0.0940893	Sorb.
METABOLISM	strong similarity to thiamin-phosphate pyrophosphorylase/hydroxyethylthiazole kinase Thi6 - S. cerevisiae	An12g04660			519	6	0	6	2	0	2	2.67613	2.95219	1.25138	0.528829	0.708299	Xyl. Sorb.
METABOLISM	strong similarity to copper amine oxidase AO-I from patent JP08070872-A - A. niger	An03g00730			668	1	0	6	0	2	5	0.479818	1.754	2.91676	1.94212	0.292526	Sorb.
METABOLISM	6-phosphofructokinase PfkA - A. niger	An18g01670			783	3	0	10	2	4	2	0.955142	2.87767	2.15659	0.476153	0.103642	Xyl. Sorb.
METABOLISM	strong similarity to NADPH-dependent carbonyl reductase S1 - Candida magnoliae-	An15g05450			266	1	2	0	0	0	0	2.81157	0.33883	0.488319	1.80805	0.027166	Mal.
METABOLISM	strong similarity to methionine adenosyltransferase regulatory β subunit MAT II - H. sapiens	An02g10660			324	0	0	1	0	1	2	0.329752	0.834525	2.80633	2.23852	1.12739	Sorb.
METABOLISM	strong similarity to bifunctional purine synthase ade1p - S. pombe	An15g00570			808	2	0	12	0	4	4	0.661136	2.78864	2.73289	1.35793	0.00056275	Sorb.
METABOLISM	strong similarity to L-iditol 2-dehydrogenase Sor1 - S. cerevisiae	An12g00030			358	0	0	3	2	0	0	0.298434	2.76932	0.362829	0.00628083	2.09599	Xyl.
METABOLISM	strong similarity to 3-isopropylmalate dehydratase LEU2 - Phycomyces blakesleeanus	An02g03250			772	6	0	10	1	5	0	1.79911	2.68518	1.85081	0.000732182	0.154358	Xyl. Sorb.
METABOLISM	strong similarity to saccharopine reductase LYS3 - Magnaporthe grisea	An04g05260			448	3	0	5	1	0	1	1.66937	2.61534	0.869818	0.2561	0.91504	Xyl.
METABOLISM	strong similarity to proclavaminic acid amidino hydrolase pah - Streptomyces clavuligerus	An03g05070	SP		382	1	1	3	2	2	0	1.39842	2.59533	1.70017	0.0294311	0.187922	Xyl. Sorb.
METABOLISM	strong similarity to adenylosuccinate lyase ADSL - H. sapiens	An02g04020			483	1	0	0	0	2	2	0.663599	0.186602	2.42036	1.06342	2.27038	Sorb.
METABOLISM	strong similarity to NADP-dependent malate dehydrogenase mdh - H. sapiens	An05g00930			596	0	0	1	0	3	2	0.179261	0.453668	2.39735	2.27059	1.45363	Sorb.
METABOLISM	strong similarity to pentafunctional enzyme aroM - A. nidulans	An08g06810			1587	8	0	16	3	2	0	1.14447	2.21488	0.40924	0.362226	1.36585	Xyl. Sorb.
METABOLISM	strong similarity to ribonucleotide reductase from patent JP10014582-A - H. sapiens	An04g01080			865	7	0	9	1	2	0	1.85271	2.1881	0.750826	0.481372	0.733996	Xyl. Sorb.
METABOLISM	strong similarity to malate synthase acuE - A. nidulans	An15g01860			542	0	0	0	5	2	2	0.197121	1.82918	2.15689	1.90836	0.026973	Sorb.
METABOLISM	strong similarity to salicylaldehyde dehydrogenase doxF - Pseudomonas sp.	An15g04100			478	0	0	0	0	1	2	0.223514	0.188554	1.9022	1.51733	1.63155	Sorb.
METABOLISM	strong similarity to methylenetetrahydrofolate reductase Met13 - S. cerevisiae	An02g03270			626	1	1	0	0	3	1	0.853351	0.143976	1.86747	0.387266	1.75175	Sorb.
METABOLISM	strong similarity to fructose-1,6-bisphosphatase fbpA - A. oryzae	An04g05300			355	0	0	2	1	1	0	0.300956	1.77719	1.09769	0.482283	0.162135	Xyl.
METABOLISM	glycogen branching enzyme GbeA strongly similar Glc3 - S. cerevisiae	An14g04190			692	3	0	4	0	2	2	1.08075	1.17219	1.68936	0.134813	0.0939817	Sorb.
METABOLISM	strong similarity to glycogen synthase - N. crassa	An02g10310			713	0	0	1	2	3	1	0.149845	0.884854	1.6396	1.45067	0.229138	Xyl. Sorb.
METABOLISM	strong similarity to urease URE1 - Cryptococcus neoformans	An01g03550			831	3	0	6	1	1	2	0.899972	1.62687	1.09416	0.0189407	0.104967	Xyl. Sorb.
METABOLISM	strong similarity to dihydroxy-acid dehydratase Ilv3 - S. cerevisiae	An14g03280			615	4	0	5	0	1	2	1.5635	1.61206	1.47846	0.00237819	0.00577749	Sorb.
METABOLISM	strong similarity to trifunctional C1-tetrahydrofolate synthase Ade3 - S. cerevisiae	An02g12420			930	1	0	3	1	1	1	0.344644	0.872214	0.698349	0.122362	0.0192867	Xyl. Sorb.
METABOLISM	strong similarity to serine O-acetyltransferase cysA - A. nidulans	An09g02800			1779	3	1	1	2	1	4	0.540503	0.354638	0.80316	0.0516757	0.178384	Mal. Xyl. Sorb.
METABOLISM	strong similarity to β-glucosidase precursor bgl2 - Coccidioides immitis	An15g01890			936	2	0	2	1	0	0	0.570724	0.67404	0.138774	0.282256	0.383811	Xyl.
MITOCHONDRIAL	strong similarity to mitochondrial ADP/ATP carrier anc1p - S. pombe	An18g04220			319	68	86	96	111	29	85	103.49	117.252	93.246	0.533677	2.74373	Mal. Xyl. Sorb.
MITOCHONDRIAL	strong similarity to H+-transporting ATP synthase β chain - N. crassa	An14g04180			417	180	37	134	85	71	70	111.451	94.8837	88.1527	2.72571	0.247584	Mal. Xyl. Sorb.
MITOCHONDRIAL	strong similarity to mitochondrial phosphate transport protein Mir1 - S. cerevisiae	An01g13600	SP		314	46	40	57	59	15	41	58.8638	66.879	46.7449	1.39375	3.58666	Mal. Xyl. Sorb.
MITOCHONDRIAL	strong similarity to core protein II of ubiquinol--cytochrome c reductase CAA42214.1 - Bos primigenius taurus	An09g06650			458	53	18	61	42	32	48	33.3582	40.735	45.661	1.9233	0.281014	Mal. Xyl. Sorb.
MITOCHONDRIAL	strong similarity to mitochondrial F1-ATPase α-subunit Atp1 - S. cerevisiae	An16g07410	SP		556	75	43	71	65	31	37	45.5413	44.2539	32.006	2.37464	1.97564	Mal. Xyl. Sorb.
MITOCHONDRIAL	strong similarity to cytochrome-c peroxidase precursor Ccp1 - S. cerevisiae	An04g04060			364	33	26	37	30	22	41	34.9283	33.4269	45.3198	1.3494	1.80304	Mal. Xyl. Sorb.
MITOCHONDRIAL	strong similarity to mitochondrial heat shock protein Hsp60 - S. cerevisiae	An12g04940			587	62	57	35	111	22	38	43.5002	44.9876	26.7752	4.01889	4.673	Mal. Xyl. Sorb.
MITOCHONDRIAL	strong similarity to F1Fo-ATP synthase subunit 7 ATP7 - K. lactis	An15g01710			173	12	11	15	23	2	12	29.0258	40.1151	21.7739	1.03876	5.518	Mal. Xyl. Sorb.
MITOCHONDRIAL	strong similarity to outer mitochondrial membrane protein porin - A. clavatus NRRL 1	203715			350	20	25	29	47	7	34	27.7783	39.3991	30.8032	0.156262	1.05519	Mal. Xyl. Sorb.
MITOCHONDRIAL	mitochondrial-processing peptidase subunit β strongly similar to β-MPP - N. crassa	An01g12210			479	38	23	56	42	9	16	27.4348	37.0676	13.8299	4.57049	11.0126	Mal. Xyl. Sorb.
MITOCHONDRIAL	strong similarity to cytochrome c1 of ubiquinol--cytochrome c reductase CYT-1 - N. crassa	An01g06180	SP		316	24	10	28	36	1	21	23.3289	36.7931	18.4974	0.559346	6.16967	Mal. Xyl. Sorb.
MITOCHONDRIAL	strong similarity to cytochrome-b5 reductase Mcr1 - S. cerevisiae	An01g03570	SA		322	30	10	36	28	6	14	26.8758	36.1075	16.5392	2.48483	7.45087	Mal. Xyl. Sorb.
MITOCHONDRIAL	strong similarity to succinate dehydrogenase Sdh1 - S. cerevisiae	An02g12770			646	53	39	72	51	8	46	30.5965	34.461	21.9169	1.44118	2.81456	Mal. Xyl. Sorb.
MITOCHONDRIAL	strong similarity to precursor of dihydrolipoamide dehydrogenase Lpd1 - S. cerevisiae	An07g06840	SP		514	48	14	57	27	26	41	25.9824	29.6338	34.1158	1.10414	0.315382	Mal. Xyl. Sorb.
MITOCHONDRIAL	strong similarity to iron-sulfur subunit of ubiquinol--cytochrome c reductase rip1p - S. pombe	An14g04080	SP		238	17	10	28	16	6	9	24.6898	33.7036	16.9188	1.45989	5.67204	Mal. Xyl. Sorb.
MITOCHONDRIAL	strong similarity to 78 kD subunit of NADH:ubiquinone reductase NDUFS1 - Bos taurus	An09g06850			737	42	51	59	73	6	42	27.1085	32.4072	17.0958	2.28779	4.81442	Mal. Xyl. Sorb.
MITOCHONDRIAL	strong similarity to nucleoside-diphosphate kinase NDK-1 - N. crassa	An09g05870			153	12	6	13	12	12	6	25.837	30.0429	31.412	0.543764	0.030503	Mal. Xyl. Sorb.
MITOCHONDRIAL	cytochrome c CycA - A. niger	An02g01830			112	4	8	4	12	5	8	23.8481	26.5558	31.3135	1.01344	0.39159	Mal. Xyl. Sorb.
MITOCHONDRIAL	strong similarity to dihydrolipoamide acetyltransferase Lat1 - S. cerevisiae	An07g02180			675	42	13	31	27	7	71	17.5692	15.6223	30.2121	3.38551	4.72595	Mal. Xyl. Sorb.
MITOCHONDRIAL	strong similarity to F1Fo-ATP synthase subunit 4 ATP4 - K. lactis	An16g07290	SP		244	10	13	14	26	3	14	20.5797	29.9198	18.6322	0.0967709	2.64837	Mal. Xyl. Sorb.
MITOCHONDRIAL	strong similarity to mitochondrial malate dehydrogenase Mdh1 - S. cerevisiae	An07g02160			340	30	17	20	35	8	20	29.8522	29.4244	21.7762	1.26851	1.14676	Mal. Xyl. Sorb.
MITOCHONDRIAL	strong similarity to ATP synthase coupling factor (F0) subunit e Tim11 - S. cerevisiae	An16g08550			92	4	8	4	7	2	4	29.0325	22.5322	18.3544	2.42695	0.427625	Mal. Xyl. Sorb.
MITOCHONDRIAL	strong similarity to 21 kD subunit of NADH:ubiquinone reductase nuo-21 - N. Crassa	An11g09390	SP		219	11	3	14	19	0	14	14.1477	27.5736	17.2004	0.297751	2.42523	Mal. Xyl. Sorb.
MITOCHONDRIAL	strong similarity to subunit IV of cytochrome c oxidase Cox4 - S. cerevisiae	An07g07390			194	16	8	15	14	2	5	26.9852	27.4103	10.0433	8.04764	8.36971	Mal. Xyl. Sorb.
MITOCHONDRIAL	strong similarity to 40 kD subunit of NADH-ubiquinone reductase NUO-40 - N. crassa	An08g10690			372	16	19	24	30	1	20	20.3914	26.4087	15.0145	0.819732	3.17495	Mal. Xyl. Sorb.
MITOCHONDRIAL	similarity to mitochondrial pyruvate dehydrogenase complex protein Pdx1 - S. cerevisiae	An02g11910			289	15	3	16	6	4	24	13.6784	14.0339	25.619	3.68617	3.43462	Mal. Xyl. Sorb.
MITOCHONDRIAL	mitochondrial aspartate-glutamate carrier protein strongly similar to ARALAR2 - H. sapiens	An07g03070			695	44	22	58	38	5	20	20.4455	25.0286	9.53171	4.0662	7.2027	Mal. Xyl. Sorb.
MITOCHONDRIAL	mitochondrial proton-pumping NADH:ubiquinone reductase nuo51 - A. niger	An04g05640	SP		496	21	17	32	35	1	11	16.586	24.531	6.54702	4.5048	11.0832	Mal. Xyl. Sorb.
MITOCHONDRIAL	strong similarity to 21.3 kD subunit of NADH:ubiquinone reductase - N. crassa	An06g01390			195	7	14	9	17	1	8	23.5595	24.4965	12.6562	3.33406	3.84003	Mal. Xyl. Sorb.
MITOCHONDRIAL	strong similarity to succinate dehydrogenase iron-sulfur protein subunit Sdh2 - S. cerevisiae	An14g04400			300	11	13	18	22	11	16	17.4505	24.3348	23.8137	0.985186	0.00563914	Mal. Xyl. Sorb.
MITOCHONDRIAL	strong similarity to mitochondrial import receptor MOM38 - N. crassa	An15g00190			354	16	10	21	26	5	17	15.9957	24.1871	16.5118	0.00819289	1.45616	Mal. Xyl. Sorb.
MITOCHONDRIAL	cytochrome c oxidase subunit V cox5 - A. niger	An14g04170			198	10	7	11	15	2	8	18.8858	24.1254	13.7765	0.802515	2.86189	Mal. Xyl. Sorb.
MITOCHONDRIAL	strong similarity to antiproliferative protein prohibitin Phb1 - S. cerevisiae	An08g06540	SP		279	9	9	12	24	2	10	14.1687	23.5821	11.6391	0.248329	4.13106	Mal. Xyl. Sorb.
MITOCHONDRIAL	strong similarity to pyruvate dehydrogenase β chain precursor Pdb1 - S. cerevisiae	An01g00100	SP		374	20	6	16	16	1	31	15.1404	15.6641	22.575	1.47518	1.25588	Mal. Xyl. Sorb.
MITOCHONDRIAL	citrate synthase CitA - A. niger	An09g06680			474	26	23	27	30	19	19	22.3146	21.8667	21.1007	0.0339418	0.0136543	Mal. Xyl. Sorb.
MITOCHONDRIAL	strong similarity to mitochondrial carrier protein Yhm1 - S. cerevisiae	An07g10010			309	14	12	18	19	2	7	18.3252	21.8759	7.98694	4.17356	6.71538	Mal. Xyl. Sorb.
MITOCHONDRIAL	strong similarity to 49 kD subunit of NADH:ubiquinone reductase - N. crassa	An02g05470			476	12	18	26	30	3	23	13.6916	21.3961	14.4629	0.0211296	1.34901	Mal. Xyl. Sorb.
MITOCHONDRIAL	strong similarity to glycerol-3-phosphate dehydrogenase gdm1 - Mus musculus	An08g00210	SP		704	17	25	43	39	8	32	12.8997	21.1239	14.9451	0.150386	1.06372	Mal. Xyl. Sorb.
MITOCHONDRIAL	strong similarity to mitochondrial import receptor TOM20 - N. crassa	An08g07360	SP		167	2	11	4	11	4	9	17.2735	16.7305	21.0006	0.363536	0.484305	Mal. Xyl. Sorb.
MITOCHONDRIAL	strong similarity to ketol-acid reductoisomerase ilv-2 - N. crassa	An09g03940	SP		401	26	12	25	21	12	19	20.5153	20.9027	20.4071	0.000286115	0.00594511	Mal. Xyl. Sorb.
MITOCHONDRIAL	NADH dehydrogenase [ubiquinone] 1 α subcomplex subunit 13 similar to GRIM19 - Mus musculus	An16g02130			109	4	2	5	7	0	1	12.7423	20.6717	3.57503	5.46268	13.3308	Mal. Xyl.
MITOCHONDRIAL	strong similarity to subunit VI of cytochrome c oxidase Cox6 - S. cerevisiae	An02g09930			158	5	6	8	8	2	10	15.5526	18.8244	20.5527	0.694674	0.0758824	Mal. Xyl. Sorb.
MITOCHONDRIAL	strong similarity to 14.8 kD subunit of NADH:ubiquinone reductase - N. crassa	An15g00690			123	4	7	3	8	0	6	19.9781	16.8533	13.7285	1.16548	0.31985	Mal. Xyl. Sorb.
MITOCHONDRIAL	strong similarity to prohibitin Phb2 - S. cerevisiae	An12g04750	SA		306	4	12	11	22	4	8	11.5219	19.7341	10.6122	0.0374024	2.78486	Mal. Xyl. Sorb.
MITOCHONDRIAL	strong similarity to 31 kD subunit of NADH:ubiquinone reductase - N. crassa	An11g06200			280	15	8	16	14	1	11	17.9338	19.6352	11.5976	1.37011	2.0919	Mal. Xyl. Sorb.
MITOCHONDRIAL	strong similarity to 29.9 kD subunit of NADH:ubiquinone reductase - N. crassa	An02g05880			237	10	5	5	20	0	10	13.9748	19.3948	11.5095	0.23886	2.03437	Mal. Xyl. Sorb.
MITOCHONDRIAL	strong similarity to 20.9 kD subunit of NADH:ubiquinone reductase - N. crassa	An14g00060			188	7	7	7	12	0	7	16.4806	18.6969	10.3638	1.40609	2.42339	Mal. Xyl. Sorb.
MITOCHONDRIAL	strong similarity to mitochondrial outer membrane protein Tom70 - P. anserina	An03g04790	SA		629	27	16	37	26	8	13	14.7775	18.1977	8.8798	1.48589	3.27296	Mal. Xyl. Sorb.
MITOCHONDRIAL	strong similarity to subunit VIa of cytochrome c oxidase Cox13 - S. cerevisiae	An11g10200			141	5	6	6	7	2	6	17.4277	17.2587	15.6608	0.0943933	0.0775872	Mal. Xyl. Sorb.
MITOCHONDRIAL	strong similarity to mitochondrial citrate-oxoglutarate carrier Yhm2 - S. cerevisiae	An09g06670			316	14	4	13	17	0	6	12.5097	17.3983	5.34369	2.95897	6.72863	Mal. Xyl. Sorb.
MITOCHONDRIAL	strong similarity to H+-transporting ATP synthase δ chain precursor Atp5 - S. cerevisiae	An02g04520			228	15	3	13	7	4	4	17.338	16.2074	9.68499	2.1973	1.66084	Mal. Xyl. Sorb.
MITOCHONDRIAL	strong similarity to heart muscle protein mitofilin HMP - H. sapiens	An04g02460			631	22	13	28	31	1	15	12.0216	16.9973	6.79313	1.47224	4.52197	Mal. Xyl. Sorb.
MITOCHONDRIAL	similarity to F1F0-ATP synthase subunit g homolog Atp20 - S. cerevisiae	An01g10880			198	5	9	6	12	3	3	15.6482	16.8422	8.52832	2.12819	2.77545	Mal. Xyl. Sorb.
MITOCHONDRIAL	strong similarity to subunit VIII of ubiquinol--cytochrome c reductase - S. cerevisiae	An08g06550			96	2	5	0	0	0	0	16.6937	0.938841	1.35305	15.4056	0.0752724	Mal.
MITOCHONDRIAL	strong similarity to sorbitol dehydrogenase gutB - Bacillus subtilis	An01g03480			340	26	0	15	3	7	5	16.6544	9.80813	9.55095	1.94982	0.0034167	Xyl. Sorb.
MITOCHONDRIAL	similarity to hypothetical protein AA57718.1 - A. nidulans	An02g05900			124	3	6	4	5	0	6	16.3706	13.81	13.6178	0.253045	0.00134752	Mal. Xyl. Sorb.
MITOCHONDRIAL	strong similarity to hypothetical protein SPAC17C9.06 - S. pombe	An14g00220			514	10	20	21	23	9	17	12.6794	15.6059	13.3936	0.0195675	0.168939	Mal. Xyl. Sorb.
MITOCHONDRIAL	strong similarity to Oxodicarboxylate carrier Odc2 - S. cerevisiae	An08g01370			305	9	6	13	11	1	7	10.8591	14.4797	7.23993	0.728607	2.46002	Mal. Xyl. Sorb.
MITOCHONDRIAL	strong similarity to mitochondrial receptor complex chain MOM22 - N. crassa	An08g04070			153	4	2	3	5	3	5	9.07787	10.0143	14.4325	1.23034	0.802905	Mal. Xyl. Sorb.
MITOCHONDRIAL	strong similarity to hypothetical protein AN0630.2 - A. nidulans	An01g09840	SA		74	0	2	3	2	0	1	7.21889	13.3975	5.26593	0.306753	3.66449	Xyl.
MITOCHONDRIAL	strong similarity to precursor of isocitrate dehydrogenase (NAD+) chain Idh2 - S. cerevisiae	An08g05580			438	7	2	8	14	1	21	4.63459	9.2598	13.3452	4.40283	0.742412	Mal. Xyl. Sorb.
MITOCHONDRIAL	strong similarity to γ chain precursor of the H+-transporting ATP synthase Atp3 - S. cerevisiae	An01g04630			297	15	3	7	7	2	3	13.31	8.80045	4.81085	4.14708	1.18674	Mal. Xyl. Sorb.
MITOCHONDRIAL	strong similarity to mitochondrial aconitate hydratase Aco1 - S. cerevisiae	An08g10530			777	33	9	48	8	4	5	11.6877	13.1075	3.17627	5.18288	6.50289	Mal. Xyl. Sorb.
MITOCHONDRIAL	strong similarity to 24 kD subunit of NADH:ubiquinone reductase Nuo24 - N. crassa	An12g04780			269	7	6	7	11	2	5	10.7237	12.3969	7.2431	0.678547	1.36839	Mal. Xyl. Sorb.
MITOCHONDRIAL	strong similarity to oxoglutarate dehydrogenase (lipoamide) Kgd1 - S. cerevisiae	An04g04750			1055	38	6	50	21	16	8	9.013	12.2165	6.03294	0.594164	2.13727	Mal. Xyl. Sorb.
MITOCHONDRIAL	strong similarity to endonuclease SceI 75 kDa subunit Ens1 - S. cerevisiae	An16g05090			666	22	9	17	22	6	24	10.1064	10.6909	11.8971	0.145886	0.0644361	Mal. Xyl. Sorb.
MITOCHONDRIAL	strong similarity to hypothetical protein EAA61911.1 - A. nidulans	An12g00220			154	3	5	2	4	1	4	11.794	7.60827	9.27806	0.301106	0.165386	Mal. Xyl. Sorb.
MITOCHONDRIAL	strong similarity to 23 kD subunit of NADH:ubiquinone reductase - Bos taurus	An18g05670			224	5	3	7	7	1	3	8.10835	11.6685	5.21891	0.631454	2.52685	Mal. Xyl. Sorb.
MITOCHONDRIAL	similarity to hypothetical membrane protein YGR235c - S. cerevisiae	An11g05700	SP		252	9	4	4	7	0	4	11.4471	8.22604	4.63903	2.97419	1.0135	Mal. Xyl. Sorb.
MITOCHONDRIAL	strong similarity to 21/29 kD subunit of NADH:ubiquinone reductase - N. crassa	An04g00110			280	4	4	8	9	0	5	6.48668	11.2661	5.10293	0.165608	2.37871	Mal. Xyl. Sorb.
MITOCHONDRIAL	strong similarity to α subunit E1 of the pyruvate dehydrogenase complex Pda1 - S. cerevisiae	An07g09530			404	15	5	10	4	0	17	10.8426	6.46964	11.2531	0.00762581	1.30723	Mal. Xyl. Sorb.
MITOCHONDRIAL	strong similarity to alternative NADH:ubiquinone reductase NDH2 - Y. lipolytica	An08g04240			567	16	4	21	12	1	4	7.72561	10.6501	2.51997	2.77241	5.3994	Mal. Xyl. Sorb.
MITOCHONDRIAL	strong similarity to subunit 6 of ubiquinol--cytochrome-c reductase Qcr6 - S. cerevisiae	An04g05220			167	2	4	5	4	3	3	8.31685	10.2542	10.1114	0.175036	0.00100055	Mal. Xyl. Sorb.
MITOCHONDRIAL	strong similarity to hypothetical protein CAD27304.1 - A. fumigatus	An08g04880			263	8	4	3	6	0	3	10.1558	6.5112	3.45722	3.44409	0.950847	Mal. Xyl. Sorb.
MITOCHONDRIAL	similarity to membrane associated protein SLP-2 - H. sapiens	An08g01590			436	8	9	9	15	1	5	8.57657	10.1291	3.87295	1.82199	2.89663	Mal. Xyl. Sorb.
MITOCHONDRIAL	strong similarity to 19.3 kD subunit of NADH:ubiquinone reductase - N. crassa	An04g00060			232	8	2	3	3	0	1	9.67082	5.05032	1.67965	6.21908	1.76697	Mal. Xyl.
MITOCHONDRIAL	similarity to single-stranded DNA-binding protein Rim1 - S. cerevisiae	An03g03900			148	3	1	2	3	2	3	6.497	6.69876	9.6542	0.621156	0.537078	Mal. Xyl. Sorb.
MITOCHONDRIAL	strong similarity to 14 kD subunit of ubiquinol--cytochrome c reductase Qcr7 - S. cerevisiae	An04g01200			122	4	1	3	2	0	1	9.63307	8.12636	3.19409	3.38387	2.22272	Mal. Xyl.
MITOCHONDRIAL	strong similarity to mitochondrial sulfide dehydrogenase (coenzyme Q2) SPBC2G5.06c - S. pombe	An03g03640	SP		527	11	6	11	16	3	8	7.0956	9.40623	5.66895	0.159786	0.936237	Mal. Xyl. Sorb.
MITOCHONDRIAL	strong similarity to carnitine/acyl carnitine carrier acuH - A. nidulans	An03g03360			325	3	3	8	8	1	3	4.27358	9.15153	3.59703	0.0582268	2.50313	Mal. Xyl. Sorb.
MITOCHONDRIAL	strong similarity to hypothetical protein NUO-12.3 - N. crassa	An15g03340			106	1	3	0	0	0	0	9.07128	0.850271	1.2254	6.75874	0.0681712	Mal.
MITOCHONDRIAL	strong similarity to mitochondrial elongation factor Tu - A. thaliana	An08g04470			440	4	8	3	13	4	10	6.07043	6.75966	8.56112	0.426057	0.212313	Mal. Xyl. Sorb.
MITOCHONDRIAL	strong similarity to NADH-dependent glutamate synthase NADH-GOGAT - Medicago sativa	An07g09920			2126	72	11	66	10	38	12	8.39238	6.48622	6.17083	0.340214	0.0078597	Mal. Xyl. Sorb.
MITOCHONDRIAL	strong similarity to 17.2 kD subunit of NADH:ubiquinone reductase b17.2 - Bos taurus	An17g01110			140	1	2	2	4	1	3	5.34198	8.3691	8.35026	0.666364	2.12324e-05	Mal. Xyl. Sorb.
MITOCHONDRIAL	strong similarity to hypothetical protein SPAPJ691.03 - S. pombe	An08g06220	SA		90	1	2	0	0	0	0	8.30974	1.00143	1.44325	5.3438	0.0802905	Mal.
MITOCHONDRIAL	strong similarity to succinyl coenzyme A synthase α subunit SYRTSA - Rattus norvegicus	An17g01670			332	8	2	4	5	6	4	6.75792	5.15797	8.21612	0.142227	0.705507	Mal. Xyl. Sorb.
MITOCHONDRIAL	strong similarity to chaperone involved in mitochondrial protein import Mge1 - S. cerevisiae	An02g01750			240	7	0	7	3	0	2	6.67747	7.88626	2.7061	1.73495	2.64544	Xyl. Sorb.
MITOCHONDRIAL	strong similarity to 17.8 kD subunit of NADH:ubiquinone reductase Nuo-17.8 - N. crassa	An16g08740	SA		172	2	1	3	4	0	1	4.34812	7.86006	2.26557	0.667051	3.27136	Mal. Xyl.
MITOCHONDRIAL	strong similarity to precursor of mitochondrial nuclease Nuc1 - S. cerevisiae	An12g04110			334	1	2	3	11	1	3	2.23915	7.82555	3.50011	0.279314	1.69466	Mal. Xyl. Sorb.
MITOCHONDRIAL	strong similarity to flavocytochrome b2 L-lactate dehydrogenase CYB2 - Pichia anomala	An14g02250			500	9	0	4	4	9	5	4.0599	3.06438	7.53379	1.05706	1.94509	Xyl. Sorb.
MITOCHONDRIAL	strong similarity to dihydrolipoamide succinyltransferase kgd2 - A. fumigatus	An11g11280			469	6	5	11	8	7	1	5.23946	7.49471	4.70827	0.0283784	0.641907	Mal. Xyl. Sorb.
MITOCHONDRIAL	strong similarity to carnitine O-acetyltransferase cat2 - Candida tropicalis	An18g01590			643	6	0	7	3	8	10	2.16005	2.94355	7.4744	3.10178	2.03786	Xyl. Sorb.
MITOCHONDRIAL	similarity to pyruvate dehydrogenase phosphatase isoenzyme 1 PDP1 - Rattus norvegicus	An18g05890	SP		602	4	5	14	10	4	11	3.37201	7.33606	6.68884	1.1142	0.0298789	Mal. Xyl. Sorb.
MITOCHONDRIAL	strong similarity to 2-methylcitrate dehydratase PrpD - Salmonella typhimurium	An15g01780			502	13	0	8	1	5	8	5.74635	3.41125	6.98627	0.120937	1.25466	Xyl. Sorb.
MITOCHONDRIAL	similarity to ORFX ORF2689 SEQ ID NO:5378 from patent WO200058473-A2 - H. sapiens	An07g07880			517	6	10	7	5	0	5	6.81954	4.35826	2.76368	1.77186	0.360065	Mal. Xyl. Sorb.
MITOCHONDRIAL	strong similarity to Yta11 - S. cerevisiae	An04g04970			803	15	10	11	17	0	4	6.78557	6.39768	1.45584	3.73951	3.35663	Mal. Xyl. Sorb.
MITOCHONDRIAL	strong similarity to mitochondrial m-AAA protease subunit Yta12 - S. cerevisiae	An07g07000			898	16	12	11	16	4	4	6.78157	5.52013	2.459	2.1031	1.20504	Mal. Xyl. Sorb.
MITOCHONDRIAL	strong similarity to mitochondrial protein Mia1 - S. cerevisiae	An13g00670			135	0	1	1	1	1	2	2.37421	3.3381	6.73519	2.17585	1.16839	Sorb.
MITOCHONDRIAL	strong similarity to hypothetical protein YNR020c - S. cerevisiae	An05g00110			237	2	1	2	6	0	1	3.1556	6.46493	1.64421	0.484105	3.06431	Mal. Xyl.
MITOCHONDRIAL	strong similarity to 22 kD subunit NADH:ubiquinone reductase - N. crassa	An08g04910			159	1	3	2	3	0	3	6.04752	6.23532	5.71855	0.00919864	0.0223469	Mal. Xyl. Sorb.
MITOCHONDRIAL	similarity to succinate dehydrogenase - S. cerevisiae	An01g13930	SP		220	4	1	5	2	0	1	5.34198	6.14514	1.77127	1.87651	2.55761	Mal. Xyl.
MITOCHONDRIAL	precursor of mitochondrial isocitrate dehydrogenase IcdA - A. niger	An02g12430			413	9	1	2	8	5	4	5.43252	4.58282	5.9757	0.0258726	0.184286	Mal. Xyl. Sorb.
MITOCHONDRIAL	strong similarity to methylcitrate synthase mcsA - A. nidulans	An15g01920			465	4	0	5	1	1	9	2.06786	2.51973	5.86613	1.8951	1.37331	Xyl. Sorb.
MITOCHONDRIAL	weak similarity to hypothetical protein YGR165w - S. cerevisiae	An03g04660			387	1	5	0	11	4	3	3.58892	5.35649	5.03461	0.243508	0.00997238	Mal. Sorb.
MITOCHONDRIAL	strong similarity to succinate dehydrogenase Sdh1 - S. cerevisiae	An02g07600			656	7	8	4	7	3	6	5.04882	3.16	3.76214	0.188569	0.0524448	Mal. Xyl. Sorb.
MITOCHONDRIAL	strong similarity to AU-specific RNA-binding protein / enoyl-CoA hydratase AUH - H. sapiens	An02g07320			302	0	1	0	3	3	2	1.06132	2.08908	4.7312	2.51282	1.05081	Sorb.
MITOCHONDRIAL	strong similarity to mitochondrial succinate-fumarate transporter Sfc1 - S. cerevisiae	An04g09030			325	1	1	2	6	0	2	1.64368	4.71443	1.99835	0.0345929	1.1311	Xyl. Sorb.
MITOCHONDRIAL	similarity to mitochondrial ribosomal protein Mrp20 - S. cerevisiae	An18g02990			196	1	0	1	2	1	2	1.6353	3.21888	4.63903	1.49867	0.258077	Xyl. Sorb.
MITOCHONDRIAL	similarity to 13 kD subunit of NADH:ubiquinone reductase - Bos taurus	An02g11200			292	1	2	1	6	0	3	2.56122	4.6299	3.11387	0.0539033	0.298725	Mal. Xyl. Sorb.
MITOCHONDRIAL	strong similarity to citrate transport protein Ctp1 - S. cerevisiae	An11g11230			296	3	0	3	4	0	0	2.52661	4.56733	0.438827	1.6248	3.96551	Xyl.
MITOCHONDRIAL	strong similarity to mitochondrial ribosomal protein of the large subunit Yml3 - S. cerevisiae	An08g05500			371	4	3	1	4	4	1	4.31966	2.67228	3.85127	0.0268641	0.214252	Mal. Xyl. Sorb.
MITOCHONDRIAL	strong similarity to mRNA processing protein of cytochrome c oxidase Mss51 - S. cerevisiae	An12g00130			524	8	2	5	1	0	3	4.28174	2.23602	1.73521	1.11248	0.063325	Mal. Xyl. Sorb.
MITOCHONDRIAL	strong similarity to mitochondrial cytochrome b2, putative - A. flavus NRRL3357	53140			477	5	4	4	0	1	2	4.25566	1.70054	1.90618	0.91892	0.0117313	Mal. Sorb.
MITOCHONDRIAL	strong similarity to mitochondrial phosphate transport protein G7 - Glycine max	An02g12070			379	6	1	5	2	0	0	4.22848	3.5671	0.342725	3.90221	3.09707	Mal. Xyl.
MITOCHONDRIAL	similarity to hypothetical membrane protein YML030w - S. cerevisiae	An04g02570			177	1	2	0	0	0	0	4.22529	0.509202	0.733858	2.71719	0.0408257	Mal.
MITOCHONDRIAL	similarity to N-acetylglucosaminyltransferase chain p110 - Rattus norvegicus	An01g07200			833	10	0	18	1	0	0	2.69343	4.21971	0.155934	2.74078	4.71981	Xyl.
MITOCHONDRIAL	strong similarity to acetyl-CoA hydrolase Ach1 - S. cerevisiae	An16g07110			525	3	1	5	4	3	5	1.83153	3.2618	4.20605	0.959575	0.119714	Mal. Xyl. Sorb.
MITOCHONDRIAL	strong similarity to hypothetical protein YKR065c - S. cerevisiae	An01g06370			248	1	1	3	2	1	0	2.15402	3.99765	1.57128	0.0915311	1.09344	Xyl.
MITOCHONDRIAL	strong similarity to mitochondrial cation transporter Mmt1 - S. cerevisiae	An07g03130			486	3	0	6	4	1	1	1.53884	3.89445	1.33635	0.0142731	1.30639	Xyl. Sorb.
MITOCHONDRIAL	strong similarity to mitochondrial carrier protein Ymc1 - S. cerevisiae	An18g05590			304	4	1	3	3	0	1	3.8659	3.85419	1.28184	1.358	1.34848	Mal. Xyl.
MITOCHONDRIAL	strong similarity to hypothetical protein YKL195w - S. cerevisiae	An07g02770			270	1	1	2	3	0	2	1.97851	3.67191	2.40542	0.0416395	0.265874	Xyl. Sorb.
MITOCHONDRIAL	similarity to mitochondrial tricarboxylate carrier - Rattus sp.	An01g10190	SP		370	2	3	2	5	0	1	3.17631	3.65387	1.05319	1.11576	1.52074	Mal. Xyl.
MITOCHONDRIAL	strong similarity to methionine-N-acetyltransferase Nat2 - S. cerevisiae	An04g00220			288	3	1	1	3	0	2	3.33873	2.81652	2.25508	0.211261	0.0622801	Mal. Xyl. Sorb.
MITOCHONDRIAL	strong similarity to hypothetical protein Afu3g06270 - A. fumigatus	An11g10070			323	2	2	2	3	0	1	2.97695	3.0694	1.20644	0.773474	0.839542	Mal. Xyl.
MITOCHONDRIAL	strong similarity to NAD(+)-isocitrate dehydrogenase subunit I idh1 - Ajellomyces capsulatus	An18g06760			385	4	0	2	2	1	3	2.49755	2.10691	3.03646	0.0525632	0.168923	Xyl. Sorb.
MITOCHONDRIAL	strong similarity to protein required for dispersion of mitochondria cluA - Dictyostelium discoideum	An02g06530			1249	11	0	16	4	6	3	1.96742	2.95859	1.97595	1.84587e-05	0.196991	Xyl. Sorb.
MITOCHONDRIAL	strong similarity to long-chain-acyl-CoA dehydrogenase precursor LCAD - Rattus norvegicus	An13g03940			415	5	0	3	2	1	3	2.83189	2.38895	2.81695	3.94947e-05	0.0352273	Xyl. Sorb.
MITOCHONDRIAL	similarity to ribosomal protein of the small subunit Rsm7 - S. cerevisiae	An01g03110			422	0	1	0	1	3	1	0.759523	0.640726	2.77023	1.21714	1.43305	Sorb.
MITOCHONDRIAL	alcohol-dehydrogenase AdhA from patent WO8704464-A - A. niger	An17g01530			350	4	0	0	1	2	1	2.7473	0.772532	2.59786	0.00417881	1.04364	Sorb.
MITOCHONDRIAL	strong similarity to hypothetical cardionlipin synthase SPAC22A12.08c - S. pombe	An01g06960			364	3	0	3	2	0	0	2.05461	2.72367	0.356849	1.32127	2.06144	Xyl.
MITOCHONDRIAL	strong similarity to mtRNA splice defect-suppressing mitochondrial carrier Mrs3 - S. cerevisiae	An06g01730			319	2	0	1	3	0	2	1.6746	2.54282	2.03594	0.0352435	0.0562278	Xyl. Sorb.
MITOCHONDRIAL	strong similarity to mitochondrial NADH dehydrogenase ndh64 - N. crassa	An11g09350			700	3	3	1	8	1	1	1.98416	2.44635	0.927806	0.392089	0.708596	Mal. Xyl. Sorb.
MITOCHONDRIAL	strong similarity to peptide ABC transporter protein Mdl1 - S. cerevisiae	An04g07060	SP		787	2	6	1	5	0	1	2.30784	1.48878	0.495144	1.27185	0.520887	Mal. Xyl.
MITOCHONDRIAL	similarity to NADH oxidase - Thermoanaerobacter brockii	An15g04420			417	1	3	0	0	0	0	2.30589	0.216136	0.311494	1.71805	0.0173289	Mal.
MITOCHONDRIAL	strong similarity to mitochondrial ribosomal protein Nam9 - S. cerevisiae	An07g09550			436	1	0	1	4	3	0	0.735134	2.27389	2.08544	0.673716	0.00814944	Xyl. Sorb.
MITOCHONDRIAL	strong similarity to oxaloacetate transporter Oac1 - S. cerevisiae	An14g06860			406	2	1	0	0	0	0	1.84206	0.221992	0.319933	1.18459	0.0177984	Mal.
MITOCHONDRIAL	strong similarity to hypothetical protein EAA61688.1 - A. nidulans	An14g00810			343	1	0	2	1	0	0	0.934456	1.83936	0.378696	0.242791	1.04737	Xyl.
MITOCHONDRIAL	similarity to monooxygenase VioC - Chromobacterium violaceum	An07g09110	SP		499	1	2	2	2	0	3	1.49875	1.62557	1.82214	0.0315426	0.0112141	Mal. Xyl. Sorb.
MITOCHONDRIAL	similarity to 3-isopropylmalate dehydrogenase leuB - Sulfolobus sp.	An15g02490			361	0	0	1	2	0	0	0.295954	1.74765	0.359814	0.00622863	0.995145	Xyl.
MITOCHONDRIAL	strong similarity to acetolactate synthase protein from patent EP257993-A - S. cerevisiae	An16g04170			690	0	3	0	5	2	2	1.08388	1.43683	1.69425	0.135204	0.0211875	Sorb.
MITOCHONDRIAL	strong similarity to maintaining mitochondrial morphology protein MMM1 - N. crassa	An15g00980	SA		484	0	0	2	2	2	0	0.220743	1.67595	1.34187	0.893481	0.0370592	Xyl. Sorb.
MITOCHONDRIAL	strong similarity to dynamin-related protein msp1p - S. pombe	An08g04250	SP		919	3	3	2	5	2	2	1.51133	1.47109	1.27207	0.0205916	0.0144512	Mal. Xyl. Sorb.
MITOCHONDRIAL	strong similarity to mitochondrial carrier Leu5 - S. cerevisiae	An04g08800			435	0	0	2	1	0	1	0.245608	1.45035	0.895813	0.393587	0.132317	Xyl.
MITOCHONDRIAL	strong similarity to pyruvate dehydrogenase kinase isoform 2 - Zea mays	An02g04000			438	0	0	1	2	0	1	0.243926	1.44041	0.889677	0.390891	0.131411	Xyl.
MITOCHONDRIAL	strong similarity to component of the translocase of mitochondrial inner membrane Tim54 - S. cerevisiae	An01g07190	SA		447	0	1	2	1	0	0	0.717044	1.41141	0.290588	0.186303	0.803685	Xyl.
MITOCHONDRIAL	strong similarity to acetylglutamate kinase/N-acetyl-γ-glutamyl-P reductase precursor arg-6 - N. crassa	An12g07580	SP		903	2	1	0	5	1	2	0.828213	1.09791	1.00692	0.0174305	0.00393483	Mal. Sorb.
MORPHOGENESIS/ CYTOSKELETON	strong similarity to actin γ - A. nidulans	An15g00560			375	68	23	45	42	36	41	52.1377	42.0601	53.6891	0.0227434	1.41586	Mal. Xyl. Sorb.
MORPHOGENESIS/ CYTOSKELETON	strong similarity to hex1 - A. nidulans	An07g04570			216	15	9	14	19	19	22	24.2367	27.9566	49.9125	9.07759	6.27544	Mal. Xyl. Sorb.
MORPHOGENESIS/ CYTOSKELETON	strong similarity to tubulin β chain β-tubulin - A. flavus	An08g03190			447	52	29	29	43	28	30	38.9594	29.2364	33.9988	0.337539	0.35901	Mal. Xyl. Sorb.
MORPHOGENESIS/ CYTOSKELETON	strong similarity to DNA damage checkpoint protein rad24p - S. pombe	An07g07760			260	38	3	27	15	18	12	34.1065	29.4652	30.4749	0.204322	0.0170094	Mal. Xyl. Sorb.
MORPHOGENESIS/ CYTOSKELETON	strong similarity to 14-3-3 protein homolog artA - A. nidulans	An18g06270			272	36	4	26	17	17	14	31.8162	28.8279	30.0855	0.0483943	0.0268449	Mal. Xyl. Sorb.
MORPHOGENESIS/ CYTOSKELETON	strong similarity to tubulin α-1 chain tubA - A. nidulans	An01g05650			448	30	16	23	15	19	13	22.1787	15.4909	18.8461	0.27103	0.328371	Mal. Xyl. Sorb.
MORPHOGENESIS/ CYTOSKELETON	strong similarity to actin-bundling protein Sac6, putative - Neosartorya fischeri NRRL 181	202202			644	20	2	10	9	16	19	7.46549	5.45811	14.3205	2.19402	4.11592	Mal. Xyl. Sorb.
MORPHOGENESIS/ CYTOSKELETON	inositol hexakis-/heptakis-phosphate kinase strongly similar to protein vip1p - S. pombe	An16g05020			257	13	0	5	4	2	0	11.2244	6.66321	2.5271	5.94301	1.93003	Xyl. Sorb.
MORPHOGENESIS/ CYTOSKELETON	strong similarity to chromosome segregation protein mal3p - S. pombe	An02g07690			246	8	0	6	4	6	3	7.38322	7.69392	10.0324	0.404543	0.309392	Xyl. Sorb.
MORPHOGENESIS/ CYTOSKELETON	strong similarity to calmodulin 6 CaM6 - A. thaliana	An07g01640			143	0	0	1	1	4	1	0.747129	3.15135	9.99176	9.46345	3.74132	Sorb.
MORPHOGENESIS/ CYTOSKELETON	strong similarity to septin aspD - A. nidulans	An08g00310			346	11	1	16	1	5	4	7.71962	9.11707	7.13285	0.0231874	0.242893	Mal. Xyl. Sorb.
MORPHOGENESIS/ CYTOSKELETON	strong similarity to septin aspA - A. nidulans	An07g05110	SP		379	10	0	14	2	5	1	5.91987	7.84762	4.45543	0.207392	0.94752	Xyl. Sorb.
MORPHOGENESIS/ CYTOSKELETON	strong similarity to protein Rvs161 - S. cerevisiae	An17g01945			261	5	0	2	3	2	5	4.50281	3.79853	7.46511	0.740902	1.21558	Xyl. Sorb.
MORPHOGENESIS/ CYTOSKELETON	strong similarity to GABA-A receptor ε-like subunit - H. sapiens	An01g05510			320	10	0	6	4	4	2	7.01134	5.9147	5.2769	0.24563	0.0363675	Xyl. Sorb.
MORPHOGENESIS/ CYTOSKELETON	strong similarity to hypothetical suppressor of bem1/bud5 bem46p - S. pombe	An13g01220			292	3	1	4	5	3	4	3.293	5.86454	6.67258	1.16915	0.0521155	Mal. Xyl. Sorb.
MORPHOGENESIS/ CYTOSKELETON	strong similarity to cell division control protein Cdc12 - S. cerevisiae	An09g05260			383	11	0	7	1	2	2	6.41595	4.00049	3.05231	1.22144	0.12786	Xyl. Sorb.
MORPHOGENESIS/ CYTOSKELETON	strong similarity to Arp2/3 complex 21kDa subunit ARC21 - H. sapiens	An16g01570			188	2	3	2	4	3	1	6.25125	6.23231	6.21828	8.71824e-05	1.58114e-05	Mal. Xyl. Sorb.
MORPHOGENESIS/ CYTOSKELETON	strong similarity to cofilin Cof1 - S. cerevisiae	An14g04160			155	4	0	2	0	1	2	6.20358	2.90738	5.86613	0.00943603	1.01763	Sorb.
MORPHOGENESIS/ CYTOSKELETON	strong similarity to hypothetical protein SPBC31F10.16 - S. pombe	An02g08820			708	1	0	4	2	6	9	0.45271	1.65491	5.6874	5.28007	2.34216	Xyl. Sorb.
MORPHOGENESIS/ CYTOSKELETON	strong similarity to actin like protein act2p - S. pombe	An18g03200			439	7	3	5	4	4	3	5.11077	3.90079	4.43825	0.0474036	0.0346645	Mal. Xyl. Sorb.
MORPHOGENESIS/ CYTOSKELETON	strong similarity to hypothetical protein SPAC824.01 - S. pombe	An02g02230			741	4	4	10	10	1	3	2.45111	4.98688	1.57765	0.190885	1.86023	Mal. Xyl. Sorb.
MORPHOGENESIS/ CYTOSKELETON	strong similarity to cell division cycle protein Cdc50 - S. cerevisiae	An07g10420	SA		402	3	5	7	3	1	3	4.51809	4.70822	2.90805	0.351855	0.429538	Mal. Xyl. Sorb.
MORPHOGENESIS/ CYTOSKELETON	strong similarity to GTP-binding regulatory protein α chain fadA - A. nidulans	An08g06130			353	2	2	4	4	0	1	2.72395	4.34048	1.10391	0.70774	2.05734	Mal. Xyl.
MORPHOGENESIS/ CYTOSKELETON	strong similarity to mitogen-activated protein kinase mPKA - A. nidulans	An01g09520			421	0	0	2	4	5	1	0.253776	2.78307	4.01094	3.98787	0.223135	Xyl. Sorb.
MORPHOGENESIS/ CYTOSKELETON	strong similarity to phospholipase D Spo14 - S. cerevisiae	An15g07040			1214	6	0	7	1	2	10	1.14408	1.2621	2.67489	0.631208	0.518467	Xyl. Sorb.
MORPHOGENESIS/ CYTOSKELETON	strong similarity to endosomal protein Emp70 - S. cerevisiae	An06g01200	SP		645	4	2	7	2	0	1	2.15335	2.65496	0.604153	0.92315	1.39296	Mal. Xyl.
MORPHOGENESIS/ CYTOSKELETON	strong similarity to casein kinase i homolog cki1p - S. pombe	An18g06050			567	5	1	3	4	1	3	2.44958	2.38436	2.06179	0.0333752	0.0234227	Mal. Xyl. Sorb.
MORPHOGENESIS/ CYTOSKELETON	similarity to hypothetical DEC1 protein homolog - S. pombe	An04g01830			937	3	1	9	3	2	2	1.02621	2.40472	1.24764	0.0215975	0.372959	Mal. Xyl. Sorb.
MORPHOGENESIS/ CYTOSKELETON	strong similarity to actin-related protein arp2p - S. pombe	An08g06400			341	0	0	2	2	1	0	0.313312	2.37876	1.14275	0.502083	0.443204	Xyl.
MORPHOGENESIS/ CYTOSKELETON	strong similarity to cytoskeleton assembly control protein homolog Sla2 - S. cerevisiae	An11g10320			1015	6	0	10	2	3	1	1.36839	2.21992	1.15176	0.0186441	0.344298	Xyl. Sorb.
MORPHOGENESIS/ CYTOSKELETON	strong similarity to cytoskeleton specific chaperonin subunit Cct4 - S. cerevisiae	An02g12750			536	2	0	1	2	2	2	0.996637	1.17705	2.18104	0.452292	0.304805	Xyl. Sorb.
MORPHOGENESIS/ CYTOSKELETON	strong similarity to TCP1 complex β chain TCP1 β - S. cerevisiae	An01g06480			531	1	0	1	2	2	0	0.603613	1.18814	1.2231	0.214307	0.000506864	Xyl. Sorb.
MORPHOGENESIS/ CYTOSKELETON	strong similarity to component of chaperonin-containing T-complex Cct7 - S. cerevisiae	An18g05770			631	1	0	1	2	0	0	0.507953	0.999843	0.205852	0.131977	0.56933	Xyl.
MORPHOGENESIS/ CYTOSKELETON	strong similarity to spindle pole body-associated protein dis1p - S. pombe	An08g10490			935	1	0	3	1	1	0	0.342801	0.867549	0.416769	0.00721455	0.161639	Xyl.
MORPHOGENESIS/ CYTOSKELETON	strong similarity to myosin Myo2 - S. cerevisiae	An17g02290			1572	0	0	2	2	2	0	0.0679641	0.516004	0.413145	0.275092	0.0114101	Xyl. Sorb.
NUCLEAR	similarity to heterogeneous nuclear ribonucleoprotein (hnRNP) Tom34 - S. cerevisiae	An06g01440			336	13	6	10	17	17	12	12.401	14.7532	22.8086	3.1228	1.74101	Mal. Xyl. Sorb.
NUCLEAR	weak similarity to myosin-like protein Mlp1 - S. cerevisiae	An03g06670			2080	123	34	120	128	28	94	16.18	21.5356	15.2999	0.0246108	1.06071	Mal. Xyl. Sorb.
NUCLEAR	strong similarity to histone 4 from patent WO9919502-A1 - H. sapiens	An02g05240			103	5	4	0	0	0	0	19.7083	0.875036	1.2611	19.5348	0.0701568	Mal.
NUCLEAR	strong similarity to histone H2B - A. nidulans	An11g11310			141	6	1	8	3	4	5	11.3659	14.7019	17.5033	1.31478	0.243999	Mal. Xyl. Sorb.
NUCLEAR	strong similarity to nucleolar protein Nop1 - S. cerevisiae	An01g12230			313	16	6	13	5	5	1	15.3603	10.6542	5.39491	4.98803	1.75572	Mal. Xyl. Sorb.
NUCLEAR	strong similarity to small G-protein Gsp1 - C. albicans	An08g10060			214	11	2	7	3	3	3	13.4798	8.84441	7.89069	1.47886	0.0543813	Mal. Xyl. Sorb.
NUCLEAR	strong similarity to hypothetical transmembrane protein usgS - A. nidulans	An07g05820			366	8	6	13	13	4	10	8.46542	13.0514	10.2921	0.178163	0.326942	Mal. Xyl. Sorb.
NUCLEAR	similarity to RNA-binding protein AUF1 - H. sapiens	An07g02990			315	14	1	7	6	7	0	10.5144	7.72532	6.18537	1.1351	0.170825	Mal. Xyl. Sorb.
NUCLEAR	strong similarity to karyopherin α Srp1 - S. cerevisiae	An15g06440			549	14	1	13	4	11	10	6.03283	5.74591	10.1738	1.06987	1.24794	Mal. Xyl. Sorb.
NUCLEAR	strong similarity to mRNA turnover 4 protein Mrt4 - S. cerevisiae	An14g04940			234	9	1	5	3	3	2	9.58816	6.54781	6.10608	0.779038	0.015424	Mal. Xyl. Sorb.
NUCLEAR	strong similarity to mRNA cleavage factor I 25 kDa subunit CFIM25 - H. sapiens	An16g01870			277	6	0	3	4	3	5	5.01413	4.88062	7.97176	0.679573	0.750796	Xyl. Sorb.
NUCLEAR	strong similarity to protein kinase skp1p - S. pombe	An15g00170			394	9	4	6	5	6	5	7.32149	5.26132	7.58258	0.00457403	0.421831	Mal. Xyl. Sorb.
NUCLEAR	strong similarity to nuclear pore membrane protein Pom152 - S. cerevisiae	An11g11140			1255	18	8	32	16	6	22	4.51195	6.96613	5.89952	0.185477	0.0885273	Mal. Xyl. Sorb.
NUCLEAR	strong similarity to ribonucleoprotein autoantigen Sm-D - H. sapiens	An11g04870			121	3	0	3	1	0	0	6.1808	6.70379	1.07349	3.97473	4.53846	Xyl.
NUCLEAR	strong similarity to histone H4.1 - A. nidulans	An08g06940			103	2	0	1	2	1	1	5.18638	6.12525	6.30548	0.109152	0.00261306	Xyl. Sorb.
NUCLEAR	strong similarity to pre-mRNA splicing factor (Srp1), putative - Neosartorya fischeri NRRL 181	56745			222	6	0	4	3	2	2	6.25637	6.08978	5.26593	0.0852419	0.0598227	Xyl. Sorb.
NUCLEAR	strong similarity to transcription factor btf3p - S. pombe	An12g07790			155	1	0	2	0	1	2	2.06786	2.90738	5.86613	1.8951	1.01763	Sorb.
NUCLEAR	strong similarity to NADH oxidoreductase complex I subunit Sub2 - S. cerevisiae	An12g08030			440	5	0	3	9	7	2	2.67099	5.12095	5.60901	1.06557	0.0222074	Xyl. Sorb.
NUCLEAR	strong similarity to U2 snRNA-specific protein A - H. sapiens	An14g02360			253	6	0	2	2	3	1	5.48978	3.20616	4.6207	0.0747973	0.257057	Xyl. Sorb.
NUCLEAR	similarity to hypothetical regulational protein PBK1 - H. sapiens	An07g02690			407	5	0	4	0	6	2	2.88755	1.99302	5.4255	0.787335	1.65034	Sorb.
NUCLEAR	strong similarity to nucleoporin-interacting protein Nic96 - S. cerevisiae	An14g00100	SP		993	0	0	6	4	10	10	0.107593	1.90605	5.36315	6.52558	1.71252	Xyl. Sorb.
NUCLEAR	strong similarity to RNA binding protein 47 RBP47 - Nicotiana plumbaginifolia	An12g00410			402	9	0	4	2	1	6	5.04963	2.91461	4.84675	0.00415938	0.486088	Xyl. Sorb.
NUCLEAR	strong similarity to nucleoporin Nup170 - S. cerevisiae	An07g01520			1350	0	3	1	10	18	7	0.553983	1.53553	4.90706	3.98554	1.85532	Xyl. Sorb.
NUCLEAR	strong similarity to hypothetical membrane protein YOL077c - S. cerevisiae	An01g06040			358	3	1	5	1	3	3	2.68591	3.27283	4.71678	0.564362	0.262402	Mal. Xyl. Sorb.
NUCLEAR	strong similarity to centromere/microtubule-binding protein Cbf5 - S. cerevisiae	An17g02170			485	10	0	8	3	4	1	4.62604	4.27415	2.94602	0.375866	0.2457	Xyl. Sorb.
NUCLEAR	strong similarity to karyopherin β Kap95 - S. cerevisiae	An01g14070			880	10	0	19	0	4	11	2.54958	3.99434	4.57577	0.584204	0.0394768	Sorb.
NUCLEAR	strong similarity to protein required for accurate mitotic chromosome segregation Cse1 - S. cerevisiae	An15g01240			962	12	0	19	4	3	1	2.77649	4.40338	1.21521	0.627274	1.92136	Xyl. Sorb.
NUCLEAR	similarity to nuclear envelope protein cut11p - S. pombe	An04g01520			565	1	5	1	5	6	3	2.45825	2.07376	4.36808	0.541516	0.83536	Mal. Xyl. Sorb.
NUCLEAR	strong similarity to translin-like protein TRAX - Gallus gallus-	An02g08100			235	4	0	1	1	2	1	4.09173	1.91763	3.86915	0.00622376	0.671203	Sorb.
NUCLEAR	weak similarity to transcription factor Arg81 - S. cerevisiae	An09g00500	SP		874	0	0	9	7	4	9	0.122242	3.40303	4.01271	4.63054	0.0501808	Xyl. Sorb.
NUCLEAR	strong similarity to protein sonA - A. nidulans	An08g00520	SP		359	6	0	2	2	2	2	3.86884	2.25949	3.25637	0.0527123	0.181157	Xyl. Sorb.
NUCLEAR	strong similarity to nucleolar protein Nop5 - S. cerevisiae	An02g09260			580	8	1	6	5	5	3	3.49991	3.57407	3.8072	0.0129265	0.00736466	Mal. Xyl. Sorb.
NUCLEAR	similarity to transcription repressor Tup1 - S. cerevisiae	An15g00140			583	6	1	4	0	4	4	2.74887	1.39135	3.78761	0.165773	1.15213	Mal. Sorb.
NUCLEAR	strong similarity to nucleolar rRNA processing protein Gar1 - S. cerevisiae	An01g09490			199	2	1	0	0	0	0	3.75817	0.452908	0.652728	2.41679	0.0363123	Mal.
NUCLEAR	strong similarity to transcription regulator CaGCR3 - C. albicans	An15g00160			849	8	0	17	0	4	4	2.13931	3.71555	2.60092	0.0450237	0.197728	Sorb.
NUCLEAR	similarity to U1 and U2 snRNPs component SmB - H. sapiens	An04g02130			220	2	0	3	1	1	0	2.42817	3.68708	1.77127	0.103181	0.686966	Xyl.
NUCLEAR	strong similarity to nuclear protein Enp1 - S. cerevisiae	An01g00150			493	7	1	3	2	2	0	3.68412	2.01099	1.31737	1.16603	0.145611	Mal. Xyl. Sorb.
NUCLEAR	strong similarity to small nucleolar RNP component Nop56 - S. cerevisiae	An16g03090			519	8	0	7	2	2	4	3.49956	3.29951	3.25358	0.00896177	0.00032195	Xyl. Sorb.
NUCLEAR	strong similarity to hypothetical protein CAD70902.1 - N. crassa	An07g03430			294	2	1	2	2	2	1	2.5438	2.75904	3.09269	0.0535366	0.0190335	Mal. Xyl. Sorb.
NUCLEAR	strong similarity to protein pescadillo - H. sapiens	An04g02640			673	4	5	6	5	1	0	3.01627	3.08018	0.579017	1.81017	1.87654	Mal. Xyl.
NUCLEAR	strong similarity to RNA-binding protein 30 - Nicotiana plumbaginifolia-	An02g12640			538	7	0	7	0	3	1	2.9788	2.51288	2.17293	0.126578	0.0246852	Sorb.
NUCLEAR	similarity to insertion and deletion mismatch repair protein Mlh3 - S. cerevisiae	An04g00870			969	9	4	0	0	0	0	2.97695	0.0930121	0.134048	3.2075	0.00745732	Mal.
NUCLEAR	strong similarity to G proteinbinding protein CRFG - H. sapiens	An02g03520			655	5	0	4	5	3	0	1.79425	2.61442	1.38817	0.0519585	0.38179	Xyl. Sorb.
NUCLEAR	strong similarity to hypothetical protein B1D1.160 - N. crassa	An02g03860			1265	0	0	9	0	6	6	0.0844581	1.35371	2.56705	2.92739	0.381722	Sorb.
NUCLEAR	strong similarity to cut3p - S. pombe	An07g06730			1309	6	1	0	3	2	10	1.22429	0.481972	2.48077	0.434672	1.47582	Mal. Sorb.
NUCLEAR	similarity to the protein involved in sister chromatid segregation Src1 - S. cerevisiae	An11g01510			733	0	1	2	1	2	4	0.437269	0.860711	2.30369	1.39381	0.682951	Xyl. Sorb.
NUCLEAR	strong similarity to hypothetical protein encoded by B19C19.110 - N. crassa	An07g09830			517	5	0	4	1	2	2	2.27318	1.91763	2.26119	3.17027e-05	0.0282773	Xyl. Sorb.
NUCLEAR	strong similarity to poly(ADP-ribose) polymerase NAP protein from patent WO200004173-A1 - Zea mays	An18g01170			650	0	0	0	0	1	4	0.164368	0.13866	2.19819	2.08196	2.18734	Sorb.
NUCLEAR	strong similarity to spliceosomal protein SAP130 - H. sapiens	An08g09010			1209	8	0	13	1	3	6	1.50229	2.1619	2.04133	0.082314	0.00345903	Xyl. Sorb.
NUCLEAR	strong similarity to glucose repression mediator protein Ssn6 - S. cerevisiae	An02g03940			858	0	1	0	1	3	3	0.373565	0.315135	1.96807	1.19075	1.33243	Sorb.
NUCLEAR	strong similarity to actin-related protein - H. sapiens	An02g14750			472	0	0	2	1	0	3	0.226355	1.33666	1.92638	1.53661	0.107167	Xyl. Sorb.
NUCLEAR	similarity to importin RanBP7 - H. sapiens	An16g05050			1045	2	0	5	1	4	3	0.511194	1.12122	1.86449	0.819189	0.186993	Xyl. Sorb.
NUCLEAR	strong similarity to U5 snRNP-specific protein U5-116kD - Mus musculus	An16g09200			990	4	0	6	3	3	1	0.971268	1.72974	1.18084	0.0204412	0.104138	Xyl. Sorb.
NUCLEAR	strong similarity to ribosomal RNA processing protein Rrp5 - S. cerevisiae	An15g06390			1822	11	1	12	1	3	0	1.46596	1.33561	0.49904	0.497143	0.39592	Mal. Xyl. Sorb.
NUCLEAR	strong similarity to 189 kD subunit of DNA-directed RNA polymerase I rpa190p - S. pombe	An08g07050			1680	3	7	8	2	5	3	1.33549	1.12661	1.31439	0.000168038	0.0144602	Mal. Xyl. Sorb.
NUCLEAR	strong similarity to 135 kD subunit of DNA-directed RNA polymerase I - N. crassa	An11g01770			1213	5	0	7	1	0	0	0.968866	1.26314	0.107084	0.794286	1.14802	Xyl.
NUCLEAR	strong similarity to splicing factor PRP8 - H. sapiens	An07g07420			2407	8	3	3	12	9	1	1.0209	1.16078	1.13326	0.00586293	0.000330147	Mal. Xyl. Sorb.
NUCLEAR	strong similarity to DNA repair protein XAB2 - H. sapiens	An18g02480			822	0	1	0	1	1	2	0.389925	0.328937	1.10614	0.357348	0.444374	Sorb.
NUCLEAR	similarity to RecQ helicase musN - A. nidulans	An02g02680			1154	1	4	0	0	0	0	1.0184	0.0781012	0.112559	0.834895	0.00626182	Mal.
NUCLEAR	strong similarity to cell division control protein Cdc68 - S. cerevisiae	An07g10400			1020	0	0	4	1	0	1	0.104745	0.971977	0.382038	0.167853	0.265855	Xyl.
NUCLEAR	strong similarity to 146D nuclear protein - Xenopus laevis	An02g05400			1206	4	0	4	1	3	0	0.79731	0.82207	0.753939	0.00121276	0.00294623	Xyl. Sorb.
NUCLEAR	similarity to nucleoporin Nup192 - S. cerevisiae	An14g06530			1786	0	0	0	3	4	1	0.0598205	0.353248	0.800012	0.757712	0.177685	Sorb.
NUCLEAR	strong similarity to E3 ubiquitin ligase Tom1 - S. cerevisiae	An04g05870			4068	10	0	14	3	4	7	0.551531	0.775444	0.734399	0.0260934	0.00111593	Xyl. Sorb.
NUCLEAR	similarity to nuclear pore complex subunit Nup100 - S. cerevisiae	An04g05630			1949	2	0	0	1	3	2	0.274088	0.138731	0.733105	0.217112	0.444516	Sorb.
NUCLEAR	strong similarity to 138 kD subunit of DNA-dependent RNA polymerase II rpb2p - S. pombe	An12g00720			1256	3	0	3	1	0	0	0.595443	0.645827	0.103418	0.382916	0.437225	Xyl.
NUCLEAR	similarity to nucleoporin nup184p - S. pombe	An08g06090			1832	1	1	2	4	1	0	0.291593	0.63956	0.212707	0.0123907	0.223765	Xyl.
NUCLEAR	similarity to suppressor of S.cerevisiae sin4 mutation Rlr1 - S. cerevisiae	An17g00540			2274	3	0	3	2	0	0	0.328881	0.435979	0.0571209	0.211496	0.329975	Xyl.
NUCLEAR	strong similarity to regulator protein Sin3 - S. cerevisiae	An16g07120	SP		1531	1	0	2	1	0	0	0.209352	0.412084	0.0848419	0.0543941	0.234649	Xyl.
NUCLEAR	strong similarity to protein TRRAP - H. sapiens	An02g10200			3911	4	2	2	2	2	1	0.35513	0.207404	0.232485	0.0257871	0.0014308	Mal. Xyl. Sorb.
PROTEIN ANCHORING	similarity to secreted protein SEQ ID NO:127 from patent WO200061779-A1 - H. sapiens	An05g02300	SP		290	8	1	17	5	0	2	6.99983	13.9855	2.23953	2.5746	9.46818	Mal. Xyl. Sorb.
PROTEIN ANCHORING	strong similarity to sensor/transporter protein involved in maintenance of cell wall integrity Cwh43 - S. cerevisiae	An16g03370			911	15	13	25	17	10	23	6.6848	8.40938	9.55304	0.509314	0.0728664	Mal. Xyl. Sorb.
PROTEIN ANCHORING	strong similarity to ankyrin repeat-containing protein Akr1 - S. cerevisiae	An05g00200			731	25	6	19	11	5	8	9.20778	7.521	4.79768	1.41258	0.607052	Mal. Xyl. Sorb.
PROTEIN ANCHORING	strong similarity to glycylpeptide N-tetradecanoyltransferase Nmt - Ajellomyces capsulatus	An04g02500			491	6	3	2	4	3	1	4.13432	2.3863	2.38093	0.477742	6.05406e-06	Mal. Xyl. Sorb.
PROTEIN ANCHORING	strong similarity to glycosylphosphatidylinositol anchor synthesis protein Mcd4 - S. cerevisiae	An14g00900	SP		996	4	2	5	6	5	10	1.39449	2.08129	4.04285	1.3465	0.6395	Mal. Xyl. Sorb.
PROTEIN ANCHORING	strong similarity to hypothetical membrane protein YCR044c - S. cerevisiae	An18g05180			374	2	1	3	2	1	1	1.99967	2.65085	1.73654	0.0185474	0.191941	Mal. Xyl. Sorb.
PROTEIN ANCHORING	strong similarity to hypothetical protein Afu2g14370 - A. fumigatus	An03g03570	SP		513	2	1	6	1	0	0	1.45785	2.63534	0.253202	0.937509	2.28809	Mal. Xyl.
PROTEIN ANCHORING	similarity to hypothetical GPI-anchor biosynthesis protein PIG-F related protein CAD70892.1 - N. crassa	An10g00480			259	0	0	1	2	1	1	0.412508	2.43591	2.50758	1.66967	0.00103917	Xyl. Sorb.
PROTEIN ANCHORING	similarity to protease B processing protein Pbn1 - S. cerevisiae	An17g00780			503	0	0	4	2	0	3	0.212405	2.32937	1.80765	1.44191	0.0659688	Xyl. Sorb.
PROTEIN ANCHORING	strong similarity to protein involved in the attachment of GPI-anchors to proteins Gpi8 - S. cerevisiae	An01g13530	SP		402	1	0	1	0	1	2	0.79731	0.672603	2.26182	0.730697	0.908645	Sorb.
PROTEIN ANCHORING	strong similarity to skin cell protein from patent WO9955865-A1 - Rattus sp.	An11g06770	SP		593	2	1	0	5	2	2	1.26117	1.67187	1.97139	0.15732	0.0246532	Mal. Sorb.
PROTEIN ANCHORING	strong similarity to hypothetical protein SPAC1F12.09 - S. pombe	An07g09270			812	1	1	3	3	0	3	0.657879	1.44295	1.11977	0.121401	0.0408649	Xyl. Sorb.
RIBOSOMAL/ TRANSLATION	strong similarity to translation elongation factor 1 α - P. anserina	An18g04840			460	130	44	128	67	84	59	81.0587	76.6094	81.0419	1.74255e-06	0.124636	Mal. Xyl. Sorb.
RIBOSOMAL/ TRANSLATION	strong similarity to cytoplasmic ribosomal protein of the large subunit L7 - S. pombe	An08g10480			263	67	15	35	34	23	35	67.0286	47.6346	57.785	0.685192	0.978866	Mal. Xyl. Sorb.
RIBOSOMAL/ TRANSLATION	strong similarity to cytoplasmic ribosomal protein of the large subunit L10a - Rattus norvegicus	An08g03910			217	54	13	33	32	28	14	66.467	54.4095	50.8797	2.0766	0.118359	Mal. Xyl. Sorb.
RIBOSOMAL/ TRANSLATION	strong similarity to cytoplasmic ribosomal protein of the small subunit S18 - H. sapiens	An08g08740			155	23	22	13	21	19	20	62.7251	40.1218	66.2035	0.0938528	6.46359	Mal. Xyl. Sorb.
RIBOSOMAL/ TRANSLATION	strong similarity to cytoplasmic ribosomal protein of the large subunit L10 - S. cerevisiae	An12g04870			223	44	21	26	31	27	18	62.7622	46.4789	53.0056	0.823237	0.428488	Mal. Xyl. Sorb.
RIBOSOMAL/ TRANSLATION	strong similarity to cytoplasmic ribosomal protein of the small subunit S9 - H. sapiens	An02g13840			193	36	13	24	17	24	21	54.8037	38.76	61.2448	0.357692	5.09889	Mal. Xyl. Sorb.
RIBOSOMAL/ TRANSLATION	strong similarity to cytoplasmic ribosomal protein of the large subunit L17 - Rattus norvegicus	An01g12420			184	22	17	14	19	27	14	45.8713	32.8186	58.593	1.5531	7.36682	Mal. Xyl. Sorb.
RIBOSOMAL/ TRANSLATION	strong similarity to cytoplasmic ribosomal protein of the small subunit S4.e - S. cerevisiae	An11g09500			258	38	16	30	22	26	28	45.1376	36.6803	54.8772	0.949963	3.6408	Mal. Xyl. Sorb.
RIBOSOMAL/ TRANSLATION	strong similarity to cytoplasmic ribosomal protein of the large subunit L6 - S. cerevisiae	An08g03430			202	38	8	26	18	21	21	49.1885	39.7102	54.6579	0.288198	2.37769	Mal. Xyl. Sorb.
RIBOSOMAL/ TRANSLATION	strong similarity to cytoplasmic acidic ribosomal protein P0 - S. cerevisiae	An01g04240			312	70	3	53	12	16	10	50.3378	37.8425	22.0651	11.3395	4.20458	Mal. Xyl. Sorb.
RIBOSOMAL/ TRANSLATION	strong similarity to cytoplasmic ribosomal protein of the large subunit L4 - S. cerevisiae	An09g05180			372	64	16	29	24	30	27	46.2397	25.9241	40.1551	0.428884	3.08894	Mal. Xyl. Sorb.
RIBOSOMAL/ TRANSLATION	strong similarity to cytoplasmic ribosomal protein of the small subunit S4 - S. cerevisiae	An12g01350			259	35	19	34	23	15	18	44.9633	40.0186	33.6016	1.64885	0.560026	Mal. Xyl. Sorb.
RIBOSOMAL/ TRANSLATION	strong similarity to cytoplasmic ribosomal protein of the large subunit L7 - S. cerevisiae	An14g01010			273	35	9	27	13	26	20	34.8305	26.7415	44.2492	1.12449	4.36262	Mal. Xyl. Sorb.
RIBOSOMAL/ TRANSLATION	strong similarity to cytoplasmic ribosomal protein of the large subunit Rpl27 - S. cerevisiae	An18g05020			135	13	6	9	7	9	13	30.8647	22.0315	43.2976	2.09417	7.05039	Mal. Xyl. Sorb.
RIBOSOMAL/ TRANSLATION	strong similarity to cytoplasmic ribosomal protein of the small subunit S5.e - S. cerevisiae	An01g13190			215	22	16	14	22	18	16	38.2634	30.6019	41.6865	0.146607	1.70645	Mal. Xyl. Sorb.
RIBOSOMAL/ TRANSLATION	strong similarity to translation elongation factor eEF-2 - Cricetulus griseus	An02g05700			844	146	16	123	48	62	57	41.1408	36.6281	36.7825	0.243895	0.000324366	Mal. Xyl. Sorb.
RIBOSOMAL/ TRANSLATION	cytoplasmic ribosomal protein of the large subunit L15 rpl15 - A. niger	An01g03460			203	35	3	22	4	5	4	40.5253	23.5311	12.1575	16.1152	3.6887	Mal. Xyl. Sorb.
RIBOSOMAL/ TRANSLATION	strong similarity to cytoplasmic ribosomal protein of the small subunit Ys24 - S. cerevisiae	An01g14080			130	13	11	11	10	11	8	40.2703	29.8118	38.9679	0.0214083	1.22249	Mal. Xyl. Sorb.
RIBOSOMAL/ TRANSLATION	strong similarity to cytoplasmic ribosomal protein of the large subunit L18a Rpl20 - S. cerevisiae	An01g03580			198	24	8	21	14	15	15	35.0736	32.3189	40.0175	0.325739	0.820901	Mal. Xyl. Sorb.
RIBOSOMAL/ TRANSLATION	strong similarity to cytoplasmic ribosomal protein of the small subunit Rp10b - S. Cerevisiae	An17g02390			256	35	12	21	20	19	16	39.6475	29.2214	36.025	0.173478	0.710729	Mal. Xyl. Sorb.
RIBOSOMAL/ TRANSLATION	strong similarity to cytoplasmic ribosomal protein of the small subunit Rp30 - S. cerevisiae	An02g06390			200	20	10	12	20	17	12	32.586	29.2918	38.3184	0.463944	1.20873	Mal. Xyl. Sorb.
RIBOSOMAL/ TRANSLATION	strong similarity to cytoplasmic ribosomal protein of the large subunit L3 - S. cerevisiae	An02g03950			392	54	13	30	19	27	30	36.7942	22.7621	38.1063	0.0229868	3.91015	Mal. Xyl. Sorb.
RIBOSOMAL/ TRANSLATION	strong similarity to cytoplasmic ribosomal protein of the small subunit S14.e - N. crassa	An02g06130			150	8	8	10	10	12	9	23.5047	24.6352	37.236	3.13114	2.58433	Mal. Xyl. Sorb.
RIBOSOMAL/ TRANSLATION	strong similarity to cytoplasmic ribosomal protein of the small subunit S3 - S. cerevisiae	An18g03310			266	38	7	24	15	18	8	36.5504	26.7676	25.8809	1.83238	0.0149326	Mal. Xyl. Sorb.
RIBOSOMAL/ TRANSLATION	strong similarity to cytoplasmic ribosomal protein of the large subunit L28 - S. cerevisiae	An11g11030			149	14	2	9	5	10	10	23.6624	17.5418	35.7423	2.47365	6.34373	Mal. Xyl. Sorb.
RIBOSOMAL/ TRANSLATION	strong similarity to translation elongation factor eEF-1 γ chain - Artemia sp.	An15g00760			412	44	4	31	22	27	29	25.154	23.4072	35.626	1.81329	2.54742	Mal. Xyl. Sorb.
RIBOSOMAL/ TRANSLATION	strong similarity to cytoplasmic ribosomal protein of the large subunit L9.b - S. cerevisiae	An08g00610			192	23	7	11	14	13	12	33.9438	23.9404	34.5028	0.00456529	1.91945	Mal. Xyl. Sorb.
RIBOSOMAL/ TRANSLATION	strong similarity to translational factor CaYST1 - C. albicans	An02g09200			298	34	11	20	16	20	14	32.6255	22.0785	30.0759	0.103703	1.23116	Mal. Xyl. Sorb.
RIBOSOMAL/ TRANSLATION	strong similarity to cytoplasmic ribosomal protein of the small subunit S24.e - S.cerevisiae	An12g00510			133	6	4	9	10	6	10	16.8694	26.4287	32.2291	4.88664	0.5745	Mal. Xyl. Sorb.
RIBOSOMAL/ TRANSLATION	strong similarity to cytoplasmic ribosomal protein of the small subunit rps6p - S. pombe	An04g05850			237	26	9	13	11	6	9	32.0068	18.6342	16.9902	4.67717	0.0758949	Mal. Xyl. Sorb.
RIBOSOMAL/ TRANSLATION	strong similarity to cytoplasmic ribosomal protein of the large subunit L14.a - S. cerevisiae	An15g01690			149	15	5	11	11	8	9	29.3988	27.2201	30.5117	0.0206767	0.18778	Mal. Xyl. Sorb.
RIBOSOMAL/ TRANSLATION	strong similarity to ribosomal protein of the large subunit L12 - Mus musculus	An01g04740			165	20	3	10	4	12	6	30.4331	15.8408	29.1275	0.0286208	3.985	Mal. Xyl. Sorb.
RIBOSOMAL/ TRANSLATION	strong similarity to cytoplasmic ribosomal protein of the small subunit S16.e - S. cerevisiae	An02g06050			143	4	3	8	9	5	11	11.2069	22.0595	29.9753	8.8773	1.20888	Mal. Xyl. Sorb.
RIBOSOMAL/ TRANSLATION	strong similarity to cytoplasmic ribosomal protein of the large subunit L32 - Drosophila subobscura	An15g06740			179	17	7	12	6	11	5	29.2466	18.63	23.9467	0.528919	0.665668	Mal. Xyl. Sorb.
RIBOSOMAL/ TRANSLATION	strong similarity to cytoplasmic ribosomal protein of the large subunit L13 - Rattus norvegicus	An14g00370			225	25	5	11	8	13	5	28.9654	15.6223	21.3602	1.15372	0.893836	Mal. Xyl. Sorb.
RIBOSOMAL/ TRANSLATION	strong similarity to Gβ like protein cpcB - A. nidulans	An01g08850			316	34	7	14	12	11	8	28.0623	15.1165	16.0311	3.3248	0.0268569	Mal. Xyl. Sorb.
RIBOSOMAL/ TRANSLATION	strong similarity to cytoplasmic ribosomal protein of the large subunit L16 - S. cerevisiae	An04g02120			176	15	4	10	8	11	7	23.6747	18.9475	27.307	0.259019	1.51913	Mal. Xyl. Sorb.
RIBOSOMAL/ TRANSLATION	strong similarity to cytoplasmic ribosomal protein of the small subunit S10 - S. cerevisiae	An06g01870			154	13	6	7	4	6	6	27.0568	13.4608	21.0865	0.742281	1.69719	Mal. Xyl. Sorb.
RIBOSOMAL/ TRANSLATION	strong similarity to cytoplasmic ribosomal protein of the large subunit L22 - Xenopus laevis	An02g08080			124	9	3	10	6	5	7	21.5402	23.9859	26.1881	0.453334	0.0966889	Mal. Xyl. Sorb.
RIBOSOMAL/ TRANSLATION	strong similarity to cytoplasmic ribosomal protein of the large subunit L26 - S. cerevisiae	An11g09120			134	9	6	8	6	5	8	24.7166	19.5055	26.1724	0.0416547	0.97657	Mal. Xyl. Sorb.
RIBOSOMAL/ TRANSLATION	strong similarity to translation initiation factor eIF-4A - S. pombe	An02g11680			398	27	17	15	17	24	15	23.8912	14.7195	25.7828	0.0720433	3.06068	Mal. Xyl. Sorb.
RIBOSOMAL/ TRANSLATION	strong similarity to translation elongation factor 3 Yef3 - S. cerevisiae	An07g02650			1064	80	33	99	44	55	48	22.7938	24.311	25.2705	0.127683	0.0185682	Mal. Xyl. Sorb.
RIBOSOMAL/ TRANSLATION	strong similarity to cytoplasmic ribosomal protein of the large subunit L19 - S. cerevisiae	An05g00540			201	16	7	11	12	5	12	24.9824	21.0749	22.6182	0.117473	0.0545216	Mal. Xyl. Sorb.
RIBOSOMAL/ TRANSLATION	strong similarity to cytoplasmic ribosomal protein of the small subunit S13.e - S.s cerevisiae	An07g02960			151	14	3	10	7	3	8	24.7641	20.8908	19.785	0.557664	0.0300635	Mal. Xyl. Sorb.
RIBOSOMAL/ TRANSLATION	strong similarity to cytoplasmic ribosomal protein of the large subunit L13a - S. cerevisiae	An18g03810			202	14	6	14	11	9	7	21.6852	22.7553	21.2201	0.00504233	0.0536021	Mal. Xyl. Sorb.
RIBOSOMAL/ TRANSLATION	strong similarity to cytoplasmic ribosomal protein of the large subunit S8 - Rattus norvegicus	An01g03160			200	15	1	9	10	8	9	17.6285	17.5751	22.7313	0.646875	0.661406	Mal. Xyl. Sorb.
RIBOSOMAL/ TRANSLATION	strong similarity to cytoplasmic ribosomal protein of the small subunit S12 - Sus scrofa	An18g04310			150	9	2	15	3	4	2	16.3821	22.2318	11.2574	0.955695	3.6636	Mal. Xyl. Sorb.
RIBOSOMAL/ TRANSLATION	strong similarity to cytoplasmic ribosomal protein of the large subunit L30 - S. cerevisiae	An12g04860			106	5	1	4	5	2	6	13.103	16.1552	20.8319	1.77586	0.592922	Mal. Xyl. Sorb.
RIBOSOMAL/ TRANSLATION	strong similarity to cytoplasmic ribosomal protein of the large subunit Urp1 - S. cerevisiae	An02g13850			158	7	1	5	2	7	5	11.4954	8.55653	20.5527	2.59494	5.09412	Mal. Xyl. Sorb.
RIBOSOMAL/ TRANSLATION	strong similarity to viral integration site protein int-6/EIF-3 P48 - Mus musculus	An02g07120			452	10	9	18	18	12	19	9.21845	14.5562	18.1045	2.9432	0.386264	Mal. Xyl. Sorb.
RIBOSOMAL/ TRANSLATION	similarity to polyadenylate-binding protein Pabp - S. cerevisiae	An01g03050			731	39	9	24	18	25	24	14.1771	10.4801	17.5915	0.367691	1.82133	Mal. Xyl. Sorb.
RIBOSOMAL/ TRANSLATION	strong similarity to cytoplasmic ribosomal protein of the small subunit S27 - H. sapiens	An11g09670			82	4	2	4	2	1	2	16.938	14.2887	11.0884	1.22992	0.404662	Mal. Xyl. Sorb.
RIBOSOMAL/ TRANSLATION	strong similarity to hypothetical mold-specific protein MS8 - Ajellomyces capsulatus	An18g05640			198	3	5	7	11	1	6	9.17309	16.8422	9.84037	0.0234231	1.85907	Mal. Xyl. Sorb.
RIBOSOMAL/ TRANSLATION	strong similarity to translation initiation factor eIF-3 subunit - H. sapiens	An14g01030			505	12	15	29	17	11	15	11.636	16.598	13.6323	0.157886	0.291403	Mal. Xyl. Sorb.
RIBOSOMAL/ TRANSLATION	strong similarity to hypothetical protein HSPC021 - H. sapiens	An16g04580			476	16	8	18	18	13	15	10.9982	13.8223	15.5544	0.785693	0.102191	Mal. Xyl. Sorb.
RIBOSOMAL/ TRANSLATION	strong similarity to cytoplasmic ribosomal protein of the large subunit L30 - K. lactis	An12g07830			159	2	3	2	4	6	3	7.39141	7.36902	15.5218	2.94874	2.96842	Mal. Xyl. Sorb.
RIBOSOMAL/ TRANSLATION	similarity to elongation factor 1 β EF-1 - Oryctolagus cuniculus	An08g03490			302	20	1	7	3	6	3	15.2122	6.26723	8.17207	2.15279	0.252021	Mal. Xyl. Sorb.
RIBOSOMAL/ TRANSLATION	strong similarity to cytoplasmic ribosomal protein of the small subunit Rps11b - S. cerevisiae	An07g08850			160	9	0	11	2	2	2	12.6872	15.2092	7.30647	1.46607	2.83373	Xyl. Sorb.
RIBOSOMAL/ TRANSLATION	strong similarity to hypothetical branched-chain α-ketoacid dehydrogenase E1 β subunit - H. sapiens	An08g00880			375	8	14	9	16	8	13	12.8207	12.2575	14.8944	0.155295	0.256486	Mal. Xyl. Sorb.
RIBOSOMAL/ TRANSLATION	strong similarity to ATP-dependent RNA helicase Ded1 - S. cerevisiae	An04g02030			678	31	15	22	32	25	13	14.655	14.4897	14.7518	0.000319102	0.00234969	Mal. Xyl. Sorb.
RIBOSOMAL/ TRANSLATION	strong similarity to cytoplasmic ribosomal protein of the large subunit L37.b - S. cerevisiae	An11g09570			95	5	1	3	2	1	1	14.6201	10.436	6.83647	2.88907	0.755643	Mal. Xyl. Sorb.
RIBOSOMAL/ TRANSLATION	strong similarity to ATP-dependent RNA helicase p68 - H. sapiens	An02g02530			565	13	22	7	14	9	22	13.4258	6.85936	14.4836	0.0401	2.78469	Mal. Xyl. Sorb.
RIBOSOMAL/ TRANSLATION	strong similarity to cytoplasmic ribosomal protein of the small subunit S12 AS1 - P. anserina	An16g04940			153	6	1	4	6	4	4	10.4745	12.3706	14.4325	0.63167	0.158778	Mal. Xyl. Sorb.
RIBOSOMAL/ TRANSLATION	strong similarity to hypothetical protein SPAC19A8.14 - S. pombe	An04g06320	SA		215	14	0	5	0	2	2	14.4109	4.61124	5.43738	4.20792	0.067997	Sorb.
RIBOSOMAL/ TRANSLATION	strong similarity to cytoplasmic ribosomal protein of the small subunit S26 - H. sapiens	An18g05810			119	3	3	4	5	1	3	11.6715	14.3903	9.82383	0.159023	0.866356	Mal. Xyl. Sorb.
RIBOSOMAL/ TRANSLATION	strong similarity to cytoplasmic ribosomal protein of the large subunit L35 - Rattus norvegicus	An08g02470			121	6	1	5	4	2	4	13.2446	14.1524	13.9554	0.0185805	0.00138093	Mal. Xyl. Sorb.
RIBOSOMAL/ TRANSLATION	strong similarity to cytoplasmic ribosomal protein of the large subunit L1 - S. cerevisiae	An08g05730			300	18	1	10	1	3	2	13.8891	6.90987	4.76274	4.66339	0.397215	Mal. Xyl. Sorb.
RIBOSOMAL/ TRANSLATION	strong similarity to cytoplasmic ribosomal protein of the large subunit Rpl37b - S. cerevisiae	An02g12120			109	6	0	4	2	3	2	12.7423	10.7493	13.1085	0.00518573	0.233665	Xyl. Sorb.
RIBOSOMAL/ TRANSLATION	strong similarity to cytoplasmic ribosomal protein of the large subunit L8.e Pl2b - S. cerevisiae	An17g01360			254	13	2	5	1	6	2	13.0395	4.61289	8.69362	0.874902	1.27184	Mal. Xyl. Sorb.
RIBOSOMAL/ TRANSLATION	strong similarity to translation initiation factor Eif-5a.2 - S. cerevisiae	An01g02900			160	9	0	5	1	6	0	12.6872	7.32296	10.5538	0.19611	0.587124	Xyl. Sorb.
RIBOSOMAL/ TRANSLATION	strong similarity to cytosolic serine--tRNA ligase Ses1 - S. cerevisiae	An17g02340			474	26	1	10	3	6	8	12.397	5.13392	7.94703	0.981277	0.609725	Mal. Xyl. Sorb.
RIBOSOMAL/ TRANSLATION	strong similarity to cytoplasmic ribosomal protein of the small subunit S20 - S. cerevisiae	An07g06760			116	5	1	1	1	3	2	11.9734	3.88486	12.3174	0.0048728	4.61214	Mal. Sorb.
RIBOSOMAL/ TRANSLATION	strong similarity to translation initiation factor eIF-3 - S. pombe	An01g04430			1052	29	17	44	26	16	15	9.44494	12.08	7.77876	0.161435	0.939036	Mal. Xyl. Sorb.
RIBOSOMAL/ TRANSLATION	strong similarity to translation initiation factor 3 subunit eIF3 β - H. sapiens	An01g06230			740	30	2	43	4	9	8	9.38455	11.5706	6.14358	0.681441	1.68968	Mal. Xyl. Sorb.
RIBOSOMAL/ TRANSLATION	strong similarity to cytoplasmic ribosomal protein of the large subunit L43a - S. cerevisiae	An04g08980			92	3	1	3	2	0	2	10.4517	10.7763	7.0594	0.661338	0.780284	Mal. Xyl. Sorb.
RIBOSOMAL/ TRANSLATION	similarity to pre-induction sporulation gene acoB - A. nidulans	An13g00430			375	8	5	10	10	3	11	7.69244	9.85408	10.045	0.312958	0.00183281	Mal. Xyl. Sorb.
RIBOSOMAL/ TRANSLATION	strong similarity to cytoplasmic ribosomal protein of the large subunit L34.b - S. cerevisiae	An07g07430			117	5	0	1	2	1	1	10.0447	5.39232	5.55098	1.31338	0.00230038	Xyl. Sorb.
RIBOSOMAL/ TRANSLATION	strong similarity to single-stranded nucleic acid binding protein CBP - Mus musculus	An07g07150			360	5	0	5	3	10	3	3.26454	4.25608	9.74197	3.37451	2.20866	Xyl. Sorb.
RIBOSOMAL/ TRANSLATION	strong similarity to cytoplasmic ribosomal protein of the large subunit L23a - Rattus norvegicus	An17g02240			154	5	1	4	1	3	2	9.01892	6.43777	9.27806	0.00367042	0.516153	Mal. Xyl. Sorb.
RIBOSOMAL/ TRANSLATION	strong similarity to translation initiation factor Eif6 - S. cerevisiae	An17g01815			247	8	2	6	3	3	3	9.08352	6.93298	6.83647	0.318226	0.000676487	Mal. Xyl. Sorb.
RIBOSOMAL/ TRANSLATION	strong similarity to cytosolic tryptophan--tRNA ligase Wrs1 - S. cerevisiae	An09g03950			433	1	0	0	3	8	6	0.740227	1.45705	8.69952	7.89661	5.72739	Sorb.
RIBOSOMAL/ TRANSLATION	similarity to translation initiation factor eIF-2 α chain EIF2A - H. sapiens	An02g09370			332	13	0	7	4	3	3	8.68875	6.24386	5.08617	0.953239	0.118499	Xyl. Sorb.
RIBOSOMAL/ TRANSLATION	strong similarity to cytosolic threonine--tRNA ligase Ths1 - S. cerevisiae	An01g09500			718	17	8	25	8	6	8	7.58888	8.41034	5.24637	0.429927	0.739728	Mal. Xyl. Sorb.
RIBOSOMAL/ TRANSLATION	strong similarity to cytoplasmic ribosomal protein of the small subunit Rps31 - S. cerevisiae	An01g10720			89	1	2	0	0	0	0	8.40311	1.01268	1.45947	5.40384	0.0811927	Mal.
RIBOSOMAL/ TRANSLATION	strong similarity to protein fragment SEQ ID NO:69506 from patent EP1033405-A2 - Zea mays	An16g02940			267	7	3	5	3	4	3	8.40311	5.73853	7.29735	0.0779407	0.186849	Mal. Xyl. Sorb.
RIBOSOMAL/ TRANSLATION	strong similarity to cytoplasmic ribosomal protein of the large subunit L23 - S. cerevisiae	An07g07840			140	3	0	2	0	2	2	5.34198	3.21888	8.35026	0.666364	2.35717	Sorb.
RIBOSOMAL/ TRANSLATION	strong similarity to nascent polypeptide-associated complex α chain α-NAC - Mus musculus	An15g01700			202	7	0	6	1	3	2	7.93363	6.69273	7.07337	0.0493396	0.0105266	Xyl. Sorb.
RIBOSOMAL/ TRANSLATION	strong similarity to cytoplasmic ribosomal protein of the large subunit L31 - S. cerevisiae	An08g10140			123	3	1	0	0	0	0	7.81752	0.732754	1.05604	5.82461	0.0587492	Mal.
RIBOSOMAL/ TRANSLATION	strong similarity to cytosolic alanine--tRNA ligase Ala1 - S. cerevisiae	An16g09320			961	23	0	39	2	9	8	5.22524	7.78427	4.73075	0.0245703	0.752598	Xyl. Sorb.
RIBOSOMAL/ TRANSLATION	strong similarity to 100 kDa coactivator snd1 - H. sapiens	An07g03760			883	29	0	29	7	5	4	7.13877	7.45119	2.79498	1.96514	2.19555	Xyl. Sorb.
RIBOSOMAL/ TRANSLATION	strong similarity to cytosolic leucine--tRNA ligase - N. crassa	An06g01830			1126	15	0	41	3	2	1	2.94141	7.12385	0.807505	1.29058	5.77564	Xyl. Sorb.
RIBOSOMAL/ TRANSLATION	similarity to brefeldin A resistance protein Bfr1 - S. cerevisiae	An01g11960			506	16	0	8	0	4	2	6.96779	3.02804	3.33717	1.30701	0.0150188	Sorb.
RIBOSOMAL/ TRANSLATION	strong similarity to GU4 nucleic-binding protein 1 Arc1 - S. cerevisiae	An15g06260			448	14	0	9	3	2	6	6.91595	5.02951	4.92897	0.334896	0.00101496	Xyl. Sorb.
RIBOSOMAL/ TRANSLATION	strong similarity to translation initiation factor eIF2 γ chain Gcd11 - S. cerevisiae	An04g01940			513	8	1	9	5	9	4	3.95702	5.095	6.83647	0.777551	0.255088	Mal. Xyl. Sorb.
RIBOSOMAL/ TRANSLATION	strong similarity to eukaryotic initiation factor 3H1 subunit TIF3H1 - A. thaliana	An08g01790			365	5	6	7	6	4	3	6.73235	6.66706	5.33806	0.161418	0.147425	Mal. Xyl. Sorb.
RIBOSOMAL/ TRANSLATION	strong similarity to suppressor of tom1 protein Mpt4 - S. cerevisiae	An02g06710			303	6	0	7	3	2	0	4.58387	6.24655	2.14345	0.905815	2.0954	Xyl. Sorb.
RIBOSOMAL/ TRANSLATION	strong similarity to cytoplasmic ribosomal protein of the small subunit S19 - S. cerevisiae	An18g04180			147	2	0	1	0	2	1	3.634	1.83936	6.18537	0.670596	2.48487	Sorb.
RIBOSOMAL/ TRANSLATION	strong similarity to arginine--tRNA ligase Msr1 - S. cerevisiae	An02g04880			646	17	1	10	2	3	4	6.11929	3.48795	3.01609	1.0754	0.0342638	Mal. Xyl. Sorb.
RIBOSOMAL/ TRANSLATION	strong similarity to methionyl aminopeptidase Map1 - S. cerevisiae	An01g11340			379	2	0	0	2	4	4	1.40949	1.18903	5.82633	2.89502	3.3403	Sorb.
RIBOSOMAL/ TRANSLATION	strong similarity to nuclear pore-associated DEAD-box protein Dbp5 - S. cerevisiae	An10g00360			482	2	1	2	2	6	4	1.55161	1.6829	5.65923	2.48646	2.2735	Mal. Xyl. Sorb.
RIBOSOMAL/ TRANSLATION	strong similarity to polyribosome binding protein Scp160 - S. cerevisiae	An11g04360			1172	22	6	24	11	6	4	5.19612	5.46002	2.32743	1.12199	1.29651	Mal. Xyl. Sorb.
RIBOSOMAL/ TRANSLATION	strong similarity to RNase L inhibitor - H. sapiens	An08g02210			782	13	6	12	10	7	5	5.32831	5.18644	4.15259	0.146178	0.114685	Mal. Xyl. Sorb.
RIBOSOMAL/ TRANSLATION	strong similarity to asparagine--tRNA ligase ASNS - Thermus aquaticus	An02g14080			574	6	0	11	1	4	7	2.41971	3.92547	5.20477	1.04125	0.179842	Xyl. Sorb.
RIBOSOMAL/ TRANSLATION	similarity to α-complex protein 1 CP-1 - H. sapiens	An11g04650			421	4	2	6	5	4	3	3.29908	4.9239	4.62801	0.223843	0.00916701	Mal. Xyl. Sorb.
RIBOSOMAL/ TRANSLATION	strong similarity to glutamine--tRNA ligase - S. cerevisiae	An03g01280			625	6	1	12	4	3	4	2.56415	4.7588	3.11743	0.0539649	0.344573	Mal. Xyl. Sorb.
RIBOSOMAL/ TRANSLATION	strong similarity to valine--tRNA ligase cyt-20 - N. crassa	An16g08020			1054	13	0	25	2	3	1	2.73688	4.70311	1.10914	0.711097	2.39146	Xyl. Sorb.
RIBOSOMAL/ TRANSLATION	strong similarity to cytosolic glutamate--tRNA ligase - A. thaliana	An09g05970	SP		712	8	1	13	4	4	2	2.85105	4.43049	2.37164	0.0440696	0.633047	Mal. Xyl. Sorb.
RIBOSOMAL/ TRANSLATION	similarity to multifunctional glutamine-proline--tRNA ligase Aats-glupro - D. melanogaster	An15g06360			604	12	0	5	1	4	0	4.42216	1.93986	1.93549	0.999069	4.92143e-06	Xyl. Sorb.
RIBOSOMAL/ TRANSLATION	strong similarity to cytoplasmic tyrosine--tRNA ligase Tyrrs - S. cerevisiae	An02g02010			382	4	0	6	2	2	4	2.51716	4.01096	4.42044	0.528905	0.019894	Xyl. Sorb.
RIBOSOMAL/ TRANSLATION	strong similarity to cytoplasmic isoleucine--tRNA ligase Ils1 - S. cerevisiae	An08g06770			1077	16	0	25	0	8	3	3.27363	4.26793	2.77394	0.0413349	0.319384	Sorb.
RIBOSOMAL/ TRANSLATION	similarity to mediator of 40S ribosomal subunit assembly gar2p - S. pombe	An16g07470			381	5	0	5	2	3	0	3.0846	3.54838	2.38648	0.0893251	0.228944	Xyl. Sorb.
RIBOSOMAL/ TRANSLATION	strong similarity to suppressor 2 Sup2 - S. cerevisiae	An11g04510			727	11	0	10	1	1	1	3.38007	2.85139	0.893349	1.54232	1.07648	Xyl. Sorb.
RIBOSOMAL/ TRANSLATION	strong similarity to ras pathway interacting protein moe1p - S. pombe	An15g03780			586	6	0	6	4	3	3	2.37016	3.22987	2.88158	0.0498822	0.0198594	Xyl. Sorb.
RIBOSOMAL/ TRANSLATION	strong similarity to eukaryotic translation initiation factor 3 subunit p42 - H. sapiens	An16g05260			288	2	1	2	2	2	1	2.59679	2.81652	3.15712	0.0546519	0.01943	Mal. Xyl. Sorb.
RIBOSOMAL/ TRANSLATION	strong similarity to exonuclease II SPAC17A5.14 - S. pombe	An09g05290			1406	13	1	19	5	2	7	2.20366	3.14104	1.75531	0.0508845	0.397593	Mal. Xyl. Sorb.
RIBOSOMAL/ TRANSLATION	strong similarity to translation initiation factor eIF-4F Tif4631 - S. cerevisiae	An16g06850			1315	8	0	2	2	7	8	1.3812	0.616851	3.06211	0.652006	1.77308	Xyl. Sorb.
RIBOSOMAL/ TRANSLATION	strong similarity to suppressor of the septation mutant cdc11 sce3p - S. pombe	An15g06790			489	4	0	2	0	4	1	1.96637	0.921562	2.92193	0.187998	1.09409	Sorb.
RIBOSOMAL/ TRANSLATION	similarity to polyadenylated RNA-binding protein Pub1 - S. cerevisiae	An08g04280			497	3	1	2	0	3	2	1.93472	0.906728	2.87489	0.184972	1.07648	Mal. Sorb.
RIBOSOMAL/ TRANSLATION	strong similarity to translation initiation factor IF2 - H. sapiens	An01g02840			1061	7	0	13	3	5	4	1.51045	2.80325	2.32607	0.174725	0.0444555	Xyl. Sorb.
RIBOSOMAL/ TRANSLATION	strong similarity to cytosolic phenylalanine--tRNA ligase β subunit Frs2 - S. cerevisiae	An07g08140			481	0	0	1	0	3	1	0.22212	0.562134	2.43043	2.15037	1.25727	Sorb.
RIBOSOMAL/ TRANSLATION	strong similarity to translation initiation factor eIF3 subunit Tif34 - S. cerevisiae	An02g12410			337	3	0	3	1	0	0	2.21922	2.407	0.385439	1.42713	1.62954	Xyl.
RIBOSOMAL/ TRANSLATION	strong similarity to RNase III domain protein Afu5g09670 - A. fumigatus	An07g03190			339	2	1	1	3	1	1	2.20613	2.3928	1.91582	0.0204623	0.0529105	Mal. Xyl. Sorb.
RIBOSOMAL/ TRANSLATION	strong similarity to ATP-dependent RNA helicase ste13p - S. pombe	An11g11210			505	3	0	5	1	1	0	1.48094	2.32015	0.771641	0.227194	0.811758	Xyl.
RIBOSOMAL/ TRANSLATION	strong similarity to glycine-tRNA ligase Grs1 - S. cerevisiae	An17g01977			626	3	0	6	1	0	0	1.19469	2.15963	0.207497	0.768278	1.87507	Xyl.
RIBOSOMAL/ TRANSLATION	similarity to translation initiation factor 3 complex protein Prt1 - H. sapiens	An11g10630			591	4	1	3	1	1	2	1.98855	1.37252	1.53849	0.0575852	0.00946845	Mal. Xyl. Sorb.
RIBOSOMAL/ TRANSLATION	strong similarity to cytosolic lysine--tRNA ligase Krs1 - S. cerevisiae	An11g02400			618	4	0	5	1	0	0	1.55592	1.89591	0.210183	1.15927	1.55223	Xyl.
RIBOSOMAL/ TRANSLATION	similarity to cDNA RNA-binding protein TIA-1 - Mus musculus	An02g14100			833	1	0	3	1	0	1	0.384776	0.97378	0.467801	0.00809797	0.181431	Xyl.
RIBOSOMAL/ TRANSLATION	strong similarity to translational regulator HsGCN1 - H. sapiens	An05g00530			2589	6	0	10	2	8	0	0.536467	0.870305	0.852908	0.0727082	0.000175629	Xyl. Sorb.
RIBOSOMAL/ TRANSLATION	similarity to high density lipoproteinbinding protein HBP - H. sapiens	An02g02410			976	0	0	2	1	0	0	0.109467	0.646415	0.133087	0.00230383	0.368081	Xyl.
ROS DEFENCE	strong similarity to Cu Zn superoxide dismutase sodC - A. fumigatus	An07g03770			154	5	4	7	4	7	7	13.1815	13.4608	24.4603	3.43203	3.2369	Mal. Xyl. Sorb.
ROS DEFENCE	similarity to type 2 peroxiredoxin PrxII - Brassica napus	An12g08570			168	11	1	8	4	6	8	15.8987	13.412	22.422	1.11586	2.28993	Mal. Xyl. Sorb.
ROS DEFENCE	strong similarity to acidic Ca2+-independent phospholipase A2 aiPLA2 - Rattus norvegicus	An04g03360			212	7	0	2	4	7	3	7.5594	5.52676	12.8667	1.39497	3.0122	Xyl. Sorb.
ROS DEFENCE	strong similarity to flavohemoglobin Fhp - Alcaligenes eutrophus	An14g02460			417	11	1	7	5	8	8	6.40525	5.4034	10.2793	0.907792	1.54138	Mal. Xyl. Sorb.
ROS DEFENCE	strong similarity to EST an 3344 - A. niger	An02g12940			253	0	1	1	1	2	5	1.26687	1.7812	7.70116	5.1278	3.98385	Sorb.
ROS DEFENCE	similarity to serum paraoxonase/arylesterase 2 PON2 - Gallus gallus	An11g10790	SP		422	2	2	1	4	3	7	2.27857	2.34933	6.46386	2.0882	1.9976	Mal. Xyl. Sorb.
ROS DEFENCE	strong similarity to peroxisomal membrane protein PMP20 - Candida boidinii	An16g00920			166	2	0	3	1	1	1	3.21806	4.8865	3.91244	0.067727	0.108052	Xyl. Sorb.
ROS DEFENCE	similarity to glutaredoxin - Oryza sativa	An08g00600	SA		252	0	3	1	2	1	3	2.96776	2.50358	4.63903	0.370202	0.648315	Xyl. Sorb.
ROS DEFENCE	strong similarity to glutathione reductase Glr1 - S. cerevisiae	An03g03660			472	2	0	7	0	2	5	1.13177	2.86426	4.12795	1.81367	0.229644	Sorb.
ROS DEFENCE	similarity to polyphosphoinositide binding protein Ssh2p - Glycine max	An06g01900			475	4	0	1	3	2	4	2.02433	1.7077	3.55496	0.425351	0.662429	Xyl. Sorb.
ROS DEFENCE	strong similarity to thioredoxin reductase TrxB - P. chrysogenum	An01g08570			367	3	0	1	0	2	2	2.03781	0.736747	3.18538	0.254199	1.64781	Sorb.
ROS DEFENCE	strong similarity to hypothetical protein SPAC8A4.09c - S. pombe	An18g02900			372	3	0	0	0	2	2	2.01042	0.242282	3.14257	0.250782	2.94783	Sorb.
ROS DEFENCE	strong similarity to catalase C catC - A. nidulans	An14g07200			490	4	0	4	0	2	2	1.96236	1.65543	2.38579	0.0412996	0.132725	Sorb.
ROS DEFENCE	strong similarity to catalase cta1p - S. pombe	An02g02750			501	0	1	0	1	2	1	0.639757	0.539693	1.81487	0.586308	0.729092	Sorb.
ROS DEFENCE	similarity to HC-toxin non-ribosomal peptide synthase HTS1 - Cochliobolus carbonum	An08g02310			6242	12	10	10	14	25	15	0.77023	0.707515	1.68557	0.349544	0.411677	Mal. Xyl. Sorb.
TRANSLOCATION INTO THE ER	similarity to signal recognition particle receptor β chain Srp102 - S. cerevisiae	An05g00140	SA		320	18	7	11	9	11	20	17.0275	11.5477	25.5727	1.72574	5.4328	Mal. Xyl. Sorb.
TRANSLOCATION INTO THE ER	strong similarity to ER protein translocation complex subunit Sbh2 - S. cerevisiae	An01g03820			127	6	6	1	4	7	5	21.0314	7.80643	25.5695	0.442625	9.95991	Mal. Xyl. Sorb.
TRANSLOCATION INTO THE ER	strong similarity to ER membrane translocation facilitator Sec61 - Y. lipolytica	An03g04340	SA		478	19	19	14	18	14	26	17.2105	12.256	22.0111	0.58905	2.81586	Mal. Xyl. Sorb.
TRANSLOCATION INTO THE ER	strong similarity to component of ER protein translocation subcomplex Sec71 from patent WO9949028-A1 - S. cerevisiae	An16g08830	SP		270	9	8	11	13	5	15	13.8496	16.3567	19.7245	1.03332	0.314802	Mal. Xyl. Sorb.
TRANSLOCATION INTO THE ER	strong similarity to signal recognition particle receptor Sec63 - S. cerevisiae	An01g13070			653	16	18	22	31	15	27	11.2893	14.7684	16.908	1.12711	0.144622	Mal. Xyl. Sorb.
TRANSLOCATION INTO THE ER	strong similarity to component of the ER protein translocation machinery Sec62 - S. cerevisiae	An02g01510			465	13	8	13	10	9	16	9.87978	9.10979	14.2463	0.794662	1.13892	Mal. Xyl. Sorb.
TRANSLOCATION INTO THE ER	strong similarity to endoplasmatic reticulum signal peptidase subunit Spc2 - S. cerevisiae	An16g07390			209	5	3	4	6	2	7	8.69029	9.056	11.8084	0.476161	0.364164	Mal. Xyl. Sorb.
TRANSLOCATION INTO THE ER	strong similarity to signal peptidase subunit Sec11 - S. cerevisiae	An01g00560			143	4	2	0	0	0	0	9.71268	0.630271	0.908342	8.52001	0.0505325	Mal.
TRANSLOCATION INTO THE ER	weak similarity to translocation protein Sec72 - S. cerevisiae	An17g00090			194	1	2	3	5	0	3	3.85503	7.89788	4.68686	0.0811327	0.828429	Mal. Xyl. Sorb.
TRANSPORTERS	strong similarity to hypothetical inorganic phosphate transporter and regulator of Pho81p Pho88 - S. cerevisiae	An16g01820			203	18	17	21	28	15	25	37.3675	43.9544	51.8292	2.35509	0.648148	Mal. Xyl. Sorb.
TRANSPORTERS	strong similarity to calcium P-type ATPase nca-1 - N. crassa	An18g06290			1008	69	41	49	38	48	58	23.4241	15.6474	27.4476	0.31855	3.27278	Mal. Xyl. Sorb.
TRANSPORTERS	strong similarity to plasma membrane H+-ATPase PmaA - A. nidulans	An02g12510			990	89	28	50	76	6	14	25.3609	23.0329	5.3794	14.1054	11.8134	Mal. Xyl. Sorb.
TRANSPORTERS	strong similarity to vacuolar H+-transporting ATPase subunit Vph1 - S. cerevisiae	An04g05310			850	44	20	54	49	13	33	16.2145	21.949	14.2118	0.13191	1.66837	Mal. Xyl. Sorb.
TRANSPORTERS	strong similarity to hypothetical Ca2+-transporting ATPase Spf1- S. cerevisiae	An02g09470			1277	63	30	83	44	30	55	15.6453	17.9975	17.3936	0.0925666	0.0103043	Mal. Xyl. Sorb.
TRANSPORTERS	strong similarity to vacuolar H+-transporting ATPase subunit B Vma2 - S. cerevisiae	An02g02020			507	25	9	18	19	19	14	14.5403	13.3327	17.1653	0.217588	0.482928	Mal. Xyl. Sorb.
TRANSPORTERS	strong similarity to H+-transporting ATPase vma-1 - N. crassa	An02g10440			604	31	10	27	20	14	14	14.6816	14.1759	12.2581	0.218311	0.139256	Mal. Xyl. Sorb.
TRANSPORTERS	strong similarity to vacuolar ATPase subunit E Vma-4 - N. crassa	An12g08760			231	5	3	6	7	4	7	7.86265	10.5345	12.9331	1.24882	0.245573	Mal. Xyl. Sorb.
TRANSPORTERS	strong similarity to vanadate resistance protein Van2 - S. cerevisiae	An17g02140			381	17	2	14	10	7	7	10.9363	11.5914	9.88686	0.0529145	0.135411	Mal. Xyl. Sorb.
TRANSPORTERS	strong similarity to general amino acid permease Gap1 - S. cerevisiae	An13g00840			585	21	6	14	20	4	10	10.0447	10.6306	6.43913	0.795086	1.0398	Mal. Xyl. Sorb.
TRANSPORTERS	strong similarity to vacuolar H+-ATPase activator subunit Vma13 - S. cerevisiae	An08g02770			478	10	7	7	13	11	8	7.82298	7.73071	10.598	0.419626	0.450386	Mal. Xyl. Sorb.
TRANSPORTERS	strong similarity to subunit of the vacuolar ATPase Vma6 - S. cerevisiae	An02g09250			362	8	3	9	10	6	5	6.78815	9.71	8.25286	0.142863	0.118333	Mal. Xyl. Sorb.
TRANSPORTERS	strong similarity to bile acid transporter Ybt1 - S. cerevisiae	An07g03920	SA		1643	36	8	41	25	6	22	5.78741	7.29587	4.50633	0.159849	0.665614	Mal. Xyl. Sorb.
TRANSPORTERS	strong similarity to cadmium resistance protein Ycf1 - S. cerevisiae	An03g04060			1541	42	7	32	23	5	23	6.8638	6.49208	4.8046	0.365308	0.253017	Mal. Xyl. Sorb.
TRANSPORTERS	similarity to phosphate/phosphoenolpyruvate translocator TABPPT8 - Nicotiana tabacum	An06g00300			339	5	4	6	4	3	5	5.98805	5.5832	6.5138	0.0221161	0.071661	Mal. Xyl. Sorb.
TRANSPORTERS	strong similarity to bile acid transporter Ybt1 - S. cerevisiae	An15g05290	SP		1542	23	6	28	27	6	18	4.08789	6.48787	4.12759	0.000191862	0.529201	Mal. Xyl. Sorb.
TRANSPORTERS	strong similarity to H+-transporting ATPase chain C Vma5 - S. cerevisiae	An08g03000			388	3	1	1	4	6	3	2.47824	2.5552	6.36073	1.76495	1.67761	Mal. Xyl. Sorb.
TRANSPORTERS	strong similarity to iron and manganese transporter Ccc1 - S. cerevisiae	An01g08010			303	0	1	3	7	0	2	1.05782	6.24655	2.14345	0.375568	2.0954	Xyl. Sorb.
TRANSPORTERS	strong similarity to small oligopeptide transporter, OPT family - A. clavatus NRRL 1	56930			786	16	5	14	10	2	3	5.84491	5.61871	1.81784	2.22649	2.03755	Mal. Xyl. Sorb.
TRANSPORTERS	similarity to human transmembrane protein HTMPN-73 from patent WO9961471-A2 - H. sapiens	An03g05000	SP		457	2	1	3	4	3	5	1.63649	2.95827	4.8319	1.64999	0.455077	Mal. Xyl. Sorb.
TRANSPORTERS	strong similarity to high affinity zinc transport protein Zrt1 - S. cerevisiae	An12g10320			325	4	2	0	0	0	0	4.27358	0.277319	0.39967	3.7488	0.0222343	Mal.
TRANSPORTERS	strong similarity to voltage-gated potassium channel β subunit Kv β 1 - Rattus norvegicus-	An01g09590	SP		341	0	0	0	3	3	2	0.313312	1.85015	4.19009	3.96854	0.93063	Sorb.
TRANSPORTERS	strong similarity to sulfate transport protein shst2 - Stylosanthes hamata	An02g09350			730	4	4	2	6	6	5	2.48804	2.09889	4.09252	0.395174	0.653527	Mal. Xyl. Sorb.
TRANSPORTERS	strong similarity to monosaccharide transporter AmMst-1 - Amanita muscaria	An15g03940	SA		527	6	1	6	5	2	2	3.04097	3.93351	2.21828	0.12922	0.484633	Mal. Xyl. Sorb.
TRANSPORTERS	strong similarity to breast cancer resistance protein 1 BCRP1 - Mus musculus	An07g09170	SP		1034	10	2	13	7	2	4	2.58316	3.57377	1.63308	0.215938	0.741083	Mal. Xyl. Sorb.
TRANSPORTERS	strong similarity to water channel protein aquaporin 3 AQP3 - Rattus norvegicus	An02g13250	SP		285	0	1	4	1	2	1	1.12463	3.47865	3.19035	1.03067	0.0124672	Xyl. Sorb.
TRANSPORTERS	strong similarity to vacuolar ATPase subunit D Vma-8 - N. crassa	An18g02470			266	0	2	1	2	2	1	2.00826	2.37181	3.41823	0.370592	0.190162	Xyl. Sorb.
TRANSPORTERS	strong similarity to heavy metal ion resistance protein Zrc1 - S. cerevisiae	An15g03900	SP		431	1	4	1	5	0	5	2.72676	2.7185	3.31513	0.0573872	0.0590939	Mal. Xyl. Sorb.
TRANSPORTERS	strong similarity to high-affinity glucose transporter HGT1 - K. lactis	An09g02930	SA		527	0	1	3	5	0	1	0.608194	2.90738	0.739428	0.0128	1.37807	Xyl.
TRANSPORTERS	strong similarity to purine nucleoside permease NUP - C. albicans	An10g00800	SP		407	3	0	1	0	1	3	1.83753	0.66434	2.87232	0.229216	1.48587	Sorb.
TRANSPORTERS	similarity to amino acid system N transporter SN1 - Rattus norvegicus	An04g02150			750	3	2	7	4	1	4	1.56698	2.76395	1.9051	0.0329785	0.158886	Mal. Xyl. Sorb.
TRANSPORTERS	strong similarity to peroxisomal transporter Ant1 - S. cerevisiae	An01g04690	SP		335	2	0	2	2	1	2	1.59462	2.42137	2.71418	0.294261	0.016704	Xyl. Sorb.
TRANSPORTERS	similarity to neutral amino acid permease mtr - N. crassa	An03g00640			599	7	0	3	2	1	2	2.67545	1.65512	1.51795	0.32369	0.00593181	Xyl. Sorb.
TRANSPORTERS	secretory pathway Ca2+-ATPase PmrA - A. niger	An02g14450			1028	12	0	3	3	2	6	2.59824	1.13976	2.14803	0.0427678	0.314248	Xyl. Sorb.
TRANSPORTERS	strong similarity to hexose transporter Hxt3 - S. cerevisiae	An02g03540			560	5	1	0	0	0	0	2.4802	0.160944	0.231952	2.17565	0.0129038	Mal.
TRANSPORTERS	strong similarity to UDP-galactose transport protein SpUGT - S. pombe	An08g10400	SA		410	0	0	1	4	1	0	0.260584	2.41809	0.950436	0.417586	0.661395	Xyl.
TRANSPORTERS	strong similarity to hypothetical membrane protein YBR287w - S. cerevisiae	An01g11100			443	1	0	1	4	0	0	0.723518	2.23796	0.293212	0.187985	1.69382	Xyl.
TRANSPORTERS	strong similarity to high-affinity inorganic phosphate/H+ symporter Pho84 - S. cerevisiae	An12g05750			645	3	1	4	3	0	0	1.49078	2.09602	0.201384	1.11074	1.81983	Mal. Xyl.
TRANSPORTERS	strong similarity to nitrate permease crnA - A. nidulans	An08g05670	SA		504	0	2	1	4	0	1	1.05992	1.9671	0.773172	0.0450391	0.53804	Xyl.
TRANSPORTERS	strong similarity to GABA permease gabA - A. nidulans	An12g10000			532	1	3	0	0	0	0	1.80744	0.169415	0.24416	1.34667	0.013583	Mal.
TRANSPORTERS	strong similarity to multidrug transporter bmr3 - Bacillus subtilis	An11g06860	SA		550	1	1	3	2	1	0	0.971268	1.80257	0.708507	0.0412722	0.49304	Xyl.
TRANSPORTERS	strong similarity to high affinity hexose transporter Hxt1 - S. cerevisiae	An01g08780			540	1	0	2	2	2	1	0.593553	1.50215	1.6838	0.543963	0.0103627	Xyl. Sorb.
TRANSPORTERS	strong similarity to iron transport multicopper oxidase Fet3 - C. albicans	An01g08960	SP		613	0	0	1	3	0	0	0.17429	1.32326	0.211897	0.00366808	0.895847	Xyl.
TRANSPORTERS	strong similarity to ATP-binding cassette transporter abc1p - S. pombe	An01g10000	SP		1501	8	0	2	1	0	1	1.21004	0.420321	0.259613	0.666851	0.0383465	Xyl.
TRANSPORTERS	strong similarity to ATP-binding cassette transporter PMR1 - Penicillium digitatum	An01g12380			1539	8	0	1	2	0	0	1.18016	0.409942	0.0844008	1.13309	0.233429	Xyl.
TRANSPORTERS	strong similarity to plasma membrane ATPase PMA1 - K. lactis	An09g05950			1019	3	2	0	1	1	1	1.15332	0.265345	0.637355	0.1508	0.157973	Mal. Sorb.
TRANSPORTERS	strong similarity to hypothetical protein YER036c - S. cerevisiae	An17g00240			613	0	0	1	2	2	0	0.17429	1.0292	1.05949	0.705456	0.000439062	Xyl. Sorb.
TRANSPORTERS	strong similarity to phosphate transport protein Pho90 - S. cerevisiae	An01g03120			881	1	0	3	1	0	0	0.363812	0.920725	0.147438	0.094526	0.623331	Xyl.
TRANSPORTERS	strong similarity to Na+-H+ antiporter Nha2 - S. cerevisiae	An17g01550	SA		707	0	0	1	2	0	2	0.151117	0.892364	0.91862	0.611661	0.000380686	Xyl. Sorb.
TRANSPORTERS	similarity to hypothetical membrane protein YDR205w - S. cerevisiae	An06g01080			899	2	1	0	0	0	0	0.831898	0.100254	0.144486	0.534974	0.00803798	Mal.
TRANSPORTERS	strong similarity to hypothetical membrane transport protein YGR125w - S. cerevisiae	An01g07860			1066	1	0	2	2	1	0	0.300674	0.760937	0.365552	0.00632796	0.141775	Xyl.
VESICULAR TRANSPORT	strong similarity to GTP-binding protein rho1p - S. pombe	An18g05980			193	59	8	47	18	11	13	74.7323	61.1755	32.978	16.6182	8.5757	Mal. Xyl. Sorb.
VESICULAR TRANSPORT	strong similarity to hypothetical transport protein SPCC830.08c yop1 - S. pombe	An17g01420	SA		169	8	17	11	26	21	15	32.2415	39.998	56.1076	6.52782	2.71315	Mal. Xyl. Sorb.
VESICULAR TRANSPORT	secretion-associated GTP-binding protein SarA - A. niger	An01g04040	SP		189	18	16	5	22	9	19	39.0049	26.2279	39.174	0.000365952	2.57964	Mal. Xyl. Sorb.
VESICULAR TRANSPORT	similarity to BAX-associated fragment SEQ ID NO:242 from patent WO200264766-A2 - S. cerevisiae	An01g12810	SP		222	12	13	9	16	16	13	24.5442	20.7053	34.5211	1.69333	3.49325	Mal. Xyl. Sorb.
VESICULAR TRANSPORT	Rab1 GTPase SrgB - A. niger	An09g06790			201	15	10	13	10	6	12	27.1085	21.0749	23.9106	0.200577	0.178875	Mal. Xyl. Sorb.
VESICULAR TRANSPORT	strong similarity to GTP-binding protein rab11 - Rattus norvegicus	An01g06060			211	12	7	13	15	6	11	19.7476	24.3476	21.5462	0.0783672	0.171102	Mal. Xyl. Sorb.
VESICULAR TRANSPORT	strong similarity to thioredoxin - A. nidulans	An01g02500			108	1	2	1	4	5	4	6.92478	9.17978	22.8515	8.98029	6.02695	Mal. Xyl. Sorb.
VESICULAR TRANSPORT	strong similarity to component of COPII-coated vesicles Erv25 - S. cerevisiae	An01g08870	SP		211	9	2	15	11	5	8	11.646	22.639	16.6214	0.880292	0.925992	Mal. Xyl. Sorb.
VESICULAR TRANSPORT	Rab 6 GTPase SrgC - A. niger	An15g05740			209	5	5	3	14	4	12	10.7351	15.0933	20.5094	3.10968	0.827128	Mal. Xyl. Sorb.
VESICULAR TRANSPORT	strong similarity to hypothetical protein B3E4.60 - N. crassa	An08g04480			858	36	24	54	40	28	38	15.0671	19.8535	20.1349	0.732119	0.00197989	Mal. Xyl. Sorb.
VESICULAR TRANSPORT	similarity to Golgi membrane protein Emp47 - S. cerevisiae	An04g08830	SP		415	14	18	23	22	7	21	16.7339	19.7632	17.8407	0.0354375	0.0983269	Mal. Xyl. Sorb.
VESICULAR TRANSPORT	strong similarity to v-SNARE Vti1 - S. cerevisiae	An04g05980			224	8	7	6	18	5	10	14.7858	19.7157	17.9762	0.311181	0.0802996	Mal. Xyl. Sorb.
VESICULAR TRANSPORT	homologue of yeast Erv14 strongly similar to pattern formation protein cni - D. melanogaster-	An07g09160	SP		138	7	5	0	0	0	0	19.355	0.653107	0.941253	20.5173	0.0523634	Mal.
VESICULAR TRANSPORT	similarity to protein p58 - Rattus norvegicus	An02g04250	SP		324	16	9	16	18	8	14	16.8173	19.1941	18.0407	0.0429424	0.0357344	Mal. Xyl. Sorb.
VESICULAR TRANSPORT	strong similarity to transport vesicle docking protein Pep12 - S. cerevisiae	An04g01530			273	15	9	6	19	4	11	19.1763	16.8372	14.7497	0.579218	0.138058	Mal. Xyl. Sorb.
VESICULAR TRANSPORT	strong similarity to protein RER1 - H. sapiens	An02g02830	SP		189	11	5	8	6	7	6	18.6545	13.8293	18.5561	0.000260163	0.692383	Mal. Xyl. Sorb.
VESICULAR TRANSPORT	strong similarity to precursor of protein Emp24 - S. cerevisiae	An08g03590	SP		203	11	3	12	7	2	7	15.2628	17.3154	12.1575	0.352432	0.907329	Mal. Xyl. Sorb.
VESICULAR TRANSPORT	strong similarity to vesicular transport protein SEC17 - Pichia pastoris	An02g01580	SP		294	20	3	16	9	1	6	17.0798	15.6346	6.62719	4.77094	3.75109	Mal. Xyl. Sorb.
VESICULAR TRANSPORT	strong similarity to COPII vesicle component Yip3 - S. cerevisiae	An18g06440			173	10	2	10	5	5	3	15.4392	16.1502	12.764	0.254135	0.397474	Mal. Xyl. Sorb.
VESICULAR TRANSPORT	strong similarity to hypothetical protein YAR002c-a - S. cerevisiae	An04g01780	SP		232	9	7	9	8	3	6	15.197	13.597	10.6378	0.808822	0.362245	Mal. Xyl. Sorb.
VESICULAR TRANSPORT	strong similarity to COPII vesicle coat component protein Erv46 - S. cerevisiae	An01g04320	SA		406	10	5	24	9	8	11	8.1577	14.8735	12.4774	0.910998	0.210177	Mal. Xyl. Sorb.
VESICULAR TRANSPORT	strong similarity to hypothetical GTP-binding protein SPAC27E2.03c - S. pombe	An08g01610			394	17	0	7	10	13	8	9.49082	8.00636	14.1761	0.933698	1.73888	Xyl. Sorb.
VESICULAR TRANSPORT	strong similarity to GTP-binding protein Vps1 - S. cerevisiae	An02g10450			697	26	13	22	30	9	16	12.1095	13.5775	9.50436	0.314765	0.722546	Mal. Xyl. Sorb.
VESICULAR TRANSPORT	strong similarity to COP-coated vesicle membrane protein P24 homolog lbrA- Polysphondylium pallidum	An09g05490	SP		239	10	4	9	7	1	4	12.9638	12.4446	5.97833	2.63791	2.31863	Mal. Xyl. Sorb.
VESICULAR TRANSPORT	strong similarity to hypothetical ER associated protein - S. pombe	An08g03960			254	8	4	10	7	4	5	10.5157	12.4193	9.7164	0.031586	0.33087	Mal. Xyl. Sorb.
VESICULAR TRANSPORT	strong similarity to GTP-binding protein a-ras - A. nidulans	An01g02320			212	6	1	2	12	2	2	7.5594	12.3289	5.51432	0.321222	2.66988	Mal. Xyl. Sorb.
VESICULAR TRANSPORT	similarity to protein cwl1p - S. pombe	An08g08600			325	6	6	6	11	4	10	8.21842	9.70617	11.5904	0.576816	0.166933	Mal. Xyl. Sorb.
VESICULAR TRANSPORT	strong similarity to Erv41 - S. cerevisiae	An03g04940	SA		399	11	2	12	12	7	4	7.22974	11.0684	7.48756	0.00451671	0.695382	Mal. Xyl. Sorb.
VESICULAR TRANSPORT	strong similarity to small Ras-like GTPase Vps21 - S. cerevisiae	An02g06400			262	13	0	4	4	0	2	11.0102	5.84805	2.47887	5.82959	1.40308	Xyl. Sorb.
VESICULAR TRANSPORT	strong similarity to dynamin-related protein Dnm1 - S. cerevisiae	An03g06950			798	12	14	3	27	11	20	7.09586	6.88954	10.2547	0.578319	0.664839	Mal. Xyl. Sorb.
VESICULAR TRANSPORT	strong similarity to α subunit of the coatomer complex Ret1 - S. cerevisiae	An16g02460			1206	38	7	26	14	15	30	8.06169	6.05342	9.8012	0.169666	0.894356	Mal. Xyl. Sorb.
VESICULAR TRANSPORT	similarity to Golgi membrane protein Yip1 - S. cerevisiae	An02g02640			253	9	2	0	0	0	0	9.71268	0.35624	0.513411	10.1039	0.0285618	Mal.
VESICULAR TRANSPORT	strong similarity to cell division control protein SLY2 homolog YKL196c - S. cerevisiae	An04g08480			196	4	1	5	5	4	2	5.99609	9.65665	8.61534	0.472075	0.0593755	Mal. Xyl. Sorb.
VESICULAR TRANSPORT	strong similarity to C2-domain family vesicle protein GLUT4 - Rattus norvegicus	An12g00800			1520	60	8	58	20	19	21	9.62961	9.30935	6.92192	0.444952	0.35244	Mal. Xyl. Sorb.
VESICULAR TRANSPORT	strong similarity to coatomer γ subunit 2 copg2 - H. sapiens	An07g06030			916	3	3	2	13	17	15	1.51628	3.05021	9.21729	6.13731	3.24621	Mal. Xyl. Sorb.
VESICULAR TRANSPORT	strong similarity to secretory protein Sec23 - S. cerevisiae	An01g04730			768	6	10	8	9	19	7	4.59076	4.10743	8.96396	1.4365	1.84838	Mal. Xyl. Sorb.
VESICULAR TRANSPORT	Rab8 GTPase SrgA - A. niger	An14g00010			206	8	0	6	1	0	0	8.81685	6.56277	0.630548	8.46517	5.69802	Xyl.
VESICULAR TRANSPORT	strong similarity to ADP-ribosylation factor 6 ARF6 - H. sapiens	An02g07780			184	5	2	0	0	0	0	8.70974	0.48983	0.70594	8.03771	0.0392725	Mal.
VESICULAR TRANSPORT	strong similarity to synaptobrevin Snc2 - S. cerevisiae	An12g07570			135	1	4	2	3	1	2	8.70544	7.34382	6.73519	0.252095	0.0263197	Mal. Xyl. Sorb.
VESICULAR TRANSPORT	strong similarity to hypothetical protein AFUB 053450, putative Sec12 homologue - A. fumigatus	225665			622	10	4	17	10	7	13	4.98126	7.96958	8.56207	0.958103	0.021239	Mal. Xyl. Sorb.
VESICULAR TRANSPORT	strong similarity to syntaxin-related protein (T-SNARE) Sso2 - S. cerevisiae	An12g01190			308	5	0	4	9	0	2	3.8157	7.9009	2.10865	0.498912	3.56965	Xyl. Sorb.
VESICULAR TRANSPORT	strong similarity to ADP-ribosylation factor arf1 - Ajellomyces capsulatus	An08g03690			183	4	2	5	2	2	1	7.58969	7.3876	4.96858	0.551111	0.476655	Mal. Xyl. Sorb.
VESICULAR TRANSPORT	Rab5c GTPase strongly similar to ypt5p - S. pombe	An04g02470			218	5	1	6	2	0	0	6.37116	7.02839	0.595839	5.58881	6.38785	Mal. Xyl.
VESICULAR TRANSPORT	strong similarity to β-COP Sec26 - S. cerevisiae	An08g03270			955	7	8	9	13	20	5	3.46809	4.2469	6.93669	1.17874	0.65331	Mal. Xyl. Sorb.
VESICULAR TRANSPORT	secretory AAA-ATPase NsfA - A. niger	An02g08450			728	20	2	11	6	5	4	6.60409	4.33311	3.39006	1.0522	0.115441	Mal. Xyl. Sorb.
VESICULAR TRANSPORT	strong similarity to transport protein Sec24 - S. cerevisiae	An08g10650			919	4	7	10	23	10	12	2.67389	6.57087	6.36037	1.54909	0.00342665	Mal. Xyl. Sorb.
VESICULAR TRANSPORT	similarity to VAMP-7 vesicle-associated membrane protein7 - Rattus norvegicus	An08g07470	SP		269	6	1	4	5	0	2	5.95759	6.36597	2.41437	1.54791	1.84393	Mal. Xyl. Sorb.
VESICULAR TRANSPORT	similarity to antiviral GTPase Mx1 - Oncorhynchus mykiss	An11g00010			802	9	5	8	12	2	17	3.86327	4.60758	6.31649	0.597057	0.268434	Mal. Xyl. Sorb.
VESICULAR TRANSPORT	strong similarity to hypothetical coiled-coil protein similar to human congenital heart disease protein CAC05252.1 - S. pombe	An04g00670	SP		196	1	2	2	2	1	3	3.8157	4.13856	5.96447	0.475974	0.331813	Mal. Xyl. Sorb.
VESICULAR TRANSPORT	strong similarity to coatomer β subunit copB2 - H. sapiens	An02g05870			873	18	0	24	3	6	7	4.52813	5.67821	4.01731	0.0305546	0.285933	Xyl. Sorb.
VESICULAR TRANSPORT	similarity to transport protein Bos1 - S. cerevisiae	An07g02170			244	3	2	1	6	1	3	4.81653	5.5407	4.79113	6.71733e-05	0.0544289	Mal. Xyl. Sorb.
VESICULAR TRANSPORT	strong similarity to ASNA1 product arsenite translocating ATPase - H. sapiens	An02g07090			341	8	0	6	0	3	1	5.32631	3.43599	3.42826	0.414797	8.71713e-06	Sorb.
VESICULAR TRANSPORT	strong similarity to GDP dissociation inhibitor in the secretory pathway Gdi1 - S. cerevisiae	An02g03120			468	11	0	8	1	0	2	5.25066	3.65907	1.38774	2.39586	1.05987	Xyl. Sorb.
VESICULAR TRANSPORT	strong similarity to ε-COP - Cricetulus griseus	An08g06330			324	5	1	3	5	1	3	4.28677	4.72898	3.60814	0.0584065	0.151143	Mal. Xyl. Sorb.
VESICULAR TRANSPORT	strong similarity to ER-Golgi transport protein Sft2 - S. cerevisiae	An08g01410			217	1	1	0	2	2	1	2.46174	2.0767	4.19009	0.454275	0.726879	Sorb.
VESICULAR TRANSPORT	strong similarity to luminal ER-protein retention receptor ERD2 - Kluyveromyces marxianus	An07g07340	SA		335	3	1	6	1	2	1	2.87031	4.03562	2.71418	0.00436592	0.260382	Mal. Xyl. Sorb.
VESICULAR TRANSPORT	strong similarity to SNARE protein of Golgi compartment Gos1 - S. cerevisiae	An08g02460			227	1	0	0	2	1	2	1.41198	1.98521	4.00551	1.29401	0.694857	Sorb.
VESICULAR TRANSPORT	strong similarity to signal peptide-containing protein SIGP from patent WO9933981-A2 - H. sapiens	An15g01680			355	5	1	3	2	0	2	3.91243	2.79272	1.82948	0.773133	0.202214	Mal. Xyl. Sorb.
VESICULAR TRANSPORT	strong similarity to casein kinase-1 homolog hhp1p - S. pombe	An07g06080			370	4	0	2	5	3	1	2.5988	3.65387	3.15956	0.0546941	0.0358936	Xyl. Sorb.
VESICULAR TRANSPORT	strong similarity to ras-GTPase-activating protein SH3-domain binding protein G3BP - Mus musculus	An09g06580			537	4	1	4	2	5	2	2.18852	2.18189	3.62829	0.360103	0.363887	Mal. Xyl. Sorb.
VESICULAR TRANSPORT	strong similarity to syntaxin Tlg2 - S. cerevisiae	An04g07020			373	1	2	2	5	2	2	2.00503	3.62448	3.13414	0.25011	0.035605	Mal. Xyl. Sorb.
VESICULAR TRANSPORT	similarity to hypothetical protein SPAC6F12.04 - S. pombe	An01g02410			234	2	1	0	0	0	0	3.19605	0.385166	0.555098	2.05531	0.030881	Mal.
VESICULAR TRANSPORT	strong similarity to adaptor complex AP-1 medium chain AP47 - Mus musculus	An07g03200			418	1	0	2	1	3	1	0.766791	1.50933	2.79674	1.22878	0.39085	Xyl. Sorb.
VESICULAR TRANSPORT	strong similarity to δ subunit of the coatomer δ-coat protein CopD - Bos taurus	An01g14250			518	3	1	2	4	3	2	1.85628	2.26192	2.75834	0.177473	0.0491689	Mal. Xyl. Sorb.
VESICULAR TRANSPORT	strong similarity to cis-Golgi t-SNARE Sed5 - S. cerevisiae	An02g12980			343	1	1	0	1	2	1	1.55743	0.788298	2.65087	0.287398	1.06494	Sorb.
VESICULAR TRANSPORT	strong similarity to β-adaptin BAD1 - D. melanogaster-	An16g02490			748	1	0	0	3	3	4	0.428501	0.843451	2.6048	1.7344	0.943581	Sorb.
VESICULAR TRANSPORT	strong similarity to γ1-adaptin - H. sapiens	An01g02600			848	9	0	4	2	4	4	2.39381	1.38169	2.60398	0.00884121	0.380951	Xyl. Sorb.
VESICULAR TRANSPORT	strong similarity to protein Sly1 - S. cerevisiae	An09g04170			705	8	0	6	2	3	0	2.57627	2.17332	1.28972	0.436426	0.227965	Xyl. Sorb.
VESICULAR TRANSPORT	strong similarity to ARF guanine-nucleotide exchange factor 2 Gea2 - S. cerevisiae	An18g02490			1554	0	0	0	3	6	7	0.0687513	0.405985	2.25683	2.60431	1.41761	Sorb.
VESICULAR TRANSPORT	strong similarity to transport protein Sec24A - H. sapiens	An16g03320			1009	0	0	4	4	6	2	0.105887	1.51852	2.18848	2.32248	0.121749	Xyl. Sorb.
VESICULAR TRANSPORT	strong similarity to p150 component of the COPII coat of secretory pathway vesicles Sec31 - S. cerevisiae	An02g01690	SP		1259	6	0	7	3	2	1	1.10319	1.50334	0.7222	0.0801058	0.280097	Xyl. Sorb.
VESICULAR TRANSPORT	similarity to hypothetical protein YIL039w - S. cerevisiae	An07g07830	SP		564	0	0	1	2	1	0	0.189432	1.11862	0.69092	0.303565	0.102053	Xyl.
VESICULAR TRANSPORT	weak similarity to Traf2 and NCK interacting kinase (splice variant 8) - H. sapiens	An06g02180			1053	0	0	2	1	3	1	0.101462	0.599146	1.1102	0.98227	0.155152	Xyl. Sorb.
VESICULAR TRANSPORT	strong similarity to protein Sec7 - S. cerevisiae	An07g02190			1793	2	0	1	4	1	0	0.297935	0.552937	0.217333	0.0126602	0.151239	Xyl.
BIOSYNTHETIC CARGO	similarity to hypothetical protein EAA30505.1 - N. crassa	An18g01000	SA		284	16	6	19	23	3	12	16.9288	26.9752	14.1784	0.24349	4.04587	Mal. Xyl. Sorb.
UNKNOWN/ OTHERS	strong similarity to lipid phosphoinositide phosphatase Sac1 - S. cerevisiae	An04g02480			687	34	42	36	52	32	56	23.7939	23.2209	33.4658	1.64156	1.86176	Mal. Xyl. Sorb.
UNKNOWN/ OTHERS	strong similarity to hypothetical protein EAL85123.1 - A. fumigatus	An02g08300			164	18	0	13	1	3	6	24.104	15.9374	15.0486	2.11349	0.0254998	Xyl. Sorb.
UNKNOWN/ OTHERS	strong similarity to nitrilase NIT1 - A. thaliana	An12g01260	SP		320	27	8	11	14	4	7	23.705	14.3643	9.33605	6.46238	1.07493	Mal. Xyl. Sorb.
UNKNOWN/ OTHERS	strong similarity to glycine-rich RNA-binding protein grrbp2 - Euphorbia esula	An02g12270			116	4	1	3	1	6	4	10.1313	6.99275	23.5151	5.47386	9.44677	Mal. Xyl. Sorb.
UNKNOWN/ OTHERS	strong similarity to methyltransferase family protein - A. flavus NRRL3357	42743			263	27	0	19	2	11	8	22.3429	14.7359	19.2617	0.228397	0.604273	Xyl. Sorb.
UNKNOWN/ OTHERS	strong similarity to cytochrome-b5 reductase - S. cerevisiae	An02g04860			305	19	7	20	15	4	13	18.5656	20.9808	14.9057	0.400972	1.03338	Mal. Xyl. Sorb.
UNKNOWN/ OTHERS	strong similarity to polyketide synthase - A. fumigatus Af293	211885			2443	215	22	146	111	115	77	20.7731	18.9997	20.4702	0.00222471	0.0547986	Mal. Xyl. Sorb.
UNKNOWN/ OTHERS	strong similarity to inorganic pyrophosphatase Ipp1 - S. cerevisiae	An02g12010			406	38	0	22	1	6	9	20.2627	10.4336	9.91793	3.61869	0.0130687	Xyl. Sorb.
UNKNOWN/ OTHERS	strong similarity to pyridoxine synthesis component pyroA - A. nidulans	An03g04280			309	15	7	19	14	8	12	15.5592	19.5425	17.235	0.0856744	0.144873	Mal. Xyl. Sorb.
UNKNOWN/ OTHERS	weak similarity to phosphoenolpyruvate carboxylase - Escherichia coli	An07g01340			346	27	2	20	6	17	8	18.2183	13.8058	19.1461	0.0230389	0.869268	Mal. Xyl. Sorb.
UNKNOWN/ OTHERS	strong similarity to O-methyltransferase B omtB - A. parasiticus	An07g05520			380	20	0	20	0	9	14	11.5274	9.72442	16.0657	0.749819	1.5753	Sorb.
UNKNOWN/ OTHERS	weak similarity to hypothetical acetyltransferase MK0549 - Methanopyrus kandle	An18g00950			251	12	0	5	0	8	7	10.6414	3.94987	16.0425	1.10085	7.8424	Sorb.
UNKNOWN/ OTHERS	strong similarity to hypothetical protein H04M03.4 - C. elegans	An02g08660			510	29	0	28	6	17	12	12.3599	12.1939	15.0268	0.260125	0.295366	Xyl. Sorb.
UNKNOWN/ OTHERS	strong similarity to hypothetical single-stranded TG1-3 binding protein tcg - S. pombe	An17g00370			361	22	2	14	10	10	4	14.5018	12.2335	10.4346	0.666331	0.142913	Mal. Xyl. Sorb.
UNKNOWN/ OTHERS	strong similarity to zinc-metalloprotease Ste24 - S. cerevisiae	An04g01950			456	10	7	20	16	9	14	8.2004	14.4285	13.3881	1.25888	0.038924	Mal. Xyl. Sorb.
UNKNOWN/ OTHERS	similarity to hypothetical protein AAM35689.1 - Xanthomonas axonopodis	An12g05170			295	8	5	18	5	5	3	9.77853	14.3595	7.48535	0.305507	2.20035	Mal. Xyl. Sorb.
UNKNOWN/ OTHERS	strong similarity to hypothetical pathogenicity protein PATH531 - Magnaporthe grisea	An16g06820	SP		323	7	10	3	11	10	7	11.577	8.09205	14.0751	0.243649	1.63505	Mal. Xyl. Sorb.
UNKNOWN/ OTHERS	strong similarity to hypothetical precursor of secretory protein Ssp120 - S. cerevisiae	An18g03100	SP		199	4	3	7	5	6	4	8.05323	11.3227	13.7073	1.48609	0.227522	Mal. Xyl. Sorb.
UNKNOWN/ OTHERS	strong similarity to nitrite reductase (NADH) niiA - A. nidulans	An08g05640			1097	39	8	36	24	31	25	9.25228	9.94127	13.38	0.757062	0.508903	Mal. Xyl. Sorb.
UNKNOWN/ OTHERS	strong similarity to zinc binding enoyl reductase - A. fumigatus Af293	124807			357	20	1	6	6	3	4	12.8686	6.31154	5.45768	3.08444	0.0620012	Mal. Xyl. Sorb.
UNKNOWN/ OTHERS	strong similarity to hypothetical protein SPBC16H5.12c - S. pombe	An11g07970			702	30	6	29	19	16	5	11.1101	12.4537	7.9564	0.52404	0.999139	Mal. Xyl. Sorb.
UNKNOWN/ OTHERS	strong similarity to Pc24g00650 - P. chrysogenum Wisconsin 54-1255	53656			134	7	0	4	0	3	1	11.9596	6.05342	8.72415	0.508203	0.485338	Sorb.
UNKNOWN/ OTHERS	similarity to hypothetical protein SPBC2G5.01 - S. pombe	An04g07080			433	6	8	3	17	6	13	7.15553	8.53413	11.6994	1.10587	0.497192	Mal. Xyl. Sorb.
UNKNOWN/ OTHERS	strong similarity to dipeptidyl peptidase III - Rattus norvegicus	An04g00410			707	38	0	41	0	7	13	11.636	10.5809	7.53268	0.885199	0.515408	Sorb.
UNKNOWN/ OTHERS	strong similarity to hypothetical protein EAA71297.1 - Gibberella zeae	An04g05750	SP		86	1	3	0	0	0	0	11.1809	1.04801	1.51038	8.33055	0.084025	Mal.
UNKNOWN/ OTHERS	strong similarity to hypothetical oxidoreductase CAB46711.1 - S. pombe	An17g00210			360	17	0	11	3	4	2	10.3872	7.26037	4.69058	2.20663	0.556918	Xyl. Sorb.
UNKNOWN/ OTHERS	similarity to plasma membrane bound receptor from patent DE19627237-A1 - Sus scrofa	An01g10730			213	2	2	3	3	1	7	4.51435	5.50082	10.367	2.36515	1.51665	Mal. Xyl. Sorb.
UNKNOWN/ OTHERS	strong similarity to host infection protein cap20 - Colletotrichum gloeosporioides	An18g05000			188	0	0	0	4	2	5	0.568295	4.31467	10.3638	10.6879	2.56874	Sorb.
UNKNOWN/ OTHERS	strong similarity to spermidine synthase Spe3 - S. cerevisiae	An08g06560			292	13	0	15	1	5	6	9.87899	10.1858	10.2313	0.0061718	0.000101423	Xyl. Sorb.
UNKNOWN/ OTHERS	lysine aminopeptidase ApsA - A. niger	An04g03930			881	19	0	41	2	14	19	4.72956	8.90034	9.87835	1.85435	0.0509581	Xyl. Sorb.
UNKNOWN/ OTHERS	strong similarity to alcohol oxidase AOD1 - Candida boidinii	An15g02200			602	23	0	20	0	6	16	8.34129	6.13834	9.7096	0.103821	0.811722	Sorb.
UNKNOWN/ OTHERS	hypothetical protein	An04g08060			210	8	1	3	1	0	0	9.66643	3.86266	0.618537	9.58137	2.61502	Mal. Xyl.
UNKNOWN/ OTHERS	strong similarity to hypothetical protein EAA57923.1 - A. nidulans	An12g03990		AEEL	769	8	4	11	18	5	23	3.47333	6.91495	9.62795	3.0083	0.446943	Mal. Xyl. Sorb.
UNKNOWN/ OTHERS	strong similarity to hypothetical protein mlr2056 - Mesorhizobium loti	An03g01320			256	9	2	9	3	2	4	9.59886	8.80163	6.59612	0.559977	0.316998	Mal. Xyl. Sorb.
UNKNOWN/ OTHERS	strong similarity to hypothetical protein Afu4g11550 - A. fumigatus	An04g04940			303	8	5	6	9	2	5	9.52035	9.22109	6.43034	0.602407	0.50028	Mal. Xyl. Sorb.
UNKNOWN/ OTHERS	strong similarity to aminopeptidase METPRO02 from patent EP939131-A2 - H. sapiens	An02g11940			497	11	6	11	14	3	0	7.52391	9.24862	1.82948	3.721	5.42928	Mal. Xyl. Sorb.
UNKNOWN/ OTHERS	similarity to hypothetical protein lin-10 - C. elegans	An12g05040			99	0	1	0	0	1	2	3.23756	0.910391	9.18434	2.96707	7.87757	Sorb.
UNKNOWN/ OTHERS	strong similarity to hypothetical protein Afu6g10450 - A. fumigatus	An11g00890	SA		192	3	0	2	7	1	0	3.89519	8.91899	2.02958	0.597567	4.67947	Xyl.
UNKNOWN/ OTHERS	weak similarity to hypothetical protein ycnE - Bacillus subtilis	An13g01530			102	3	0	1	0	1	2	7.33212	2.65085	8.91422	0.154311	3.58113	Sorb.
UNKNOWN/ OTHERS	strong similarity to Casein kinase CK II - A. thaliana	An16g08010			335	13	0	9	6	5	5	8.61094	8.34027	8.14254	0.0130978	0.00237213	Xyl. Sorb.
UNKNOWN/ OTHERS	strong similarity to protein sequence 79 from patent WO0129221 - H. sapiens	An10g00170			330	7	1	6	9	2	0	5.50385	8.46664	1.96807	1.74198	4.36063	Mal. Xyl. Sorb.
UNKNOWN/ OTHERS	strong similarity to urate oxidase uaz - A. flavus	An02g06030			302	11	0	5	7	4	4	8.13678	7.46099	7.31185	0.0440711	0.00150564	Xyl. Sorb.
UNKNOWN/ OTHERS	similarity to hypothetical protein BAB52928.1 - Mesorhizobium loti	An11g07020			260	7	0	10	1	0	1	6.16382	7.97293	1.49876	3.04836	4.85734	Xyl.
UNKNOWN/ OTHERS	strong similarity to hypothetical protein FG01228.1 - Fusarium graminearum	An13g02980			180	4	2	4	3	1	3	7.71619	7.51073	6.49464	0.105132	0.0737814	Mal. Xyl. Sorb.
UNKNOWN/ OTHERS	similarity to peroxisomal membrane protein PMP22 - A. thaliana	An04g09130			224	1	3	1	4	2	4	4.29266	4.42596	7.53843	0.901972	0.819076	Mal. Xyl. Sorb.
UNKNOWN/ OTHERS	strong similarity to polypeptide HFIZG53 from patent EP892050-A2 - H. sapiens	An01g08410			242	8	0	5	2	0	2	7.50525	5.58649	2.68374	2.37543	1.04086	Xyl. Sorb.
UNKNOWN/ OTHERS	strong similarity to hypothetical glutathione S-transferase CAA19067.1 - S. pombe	An18g02720			226	7	0	7	1	1	5	7.09112	6.7796	7.47171	0.00994795	0.0336261	Xyl. Sorb.
UNKNOWN/ OTHERS	strong similarity to dipeptidyl-peptidase V DPP V - A. fumigatus	An16g08150			732	3	3	9	17	8	12	1.89742	6.52571	7.27542	3.36444	0.0407456	Mal. Xyl. Sorb.
UNKNOWN/ OTHERS	strong similarity to hypothetical protein 2E4.30 - N. crassa	An07g02800			346	5	1	1	2	3	6	4.0142	1.82341	7.13285	0.884268	3.36409	Mal. Xyl. Sorb.
UNKNOWN/ OTHERS	similarity to hypothetical proteinase encoded by SCD8A.14c - Streptomyces coelicolor	An03g02530			328	3	3	8	4	2	3	4.23449	6.86957	4.35616	0.00172331	0.567542	Mal. Xyl. Sorb.
UNKNOWN/ OTHERS	similarity to hypothetical protein BAE64442.1 - A. oryzae	An14g02090			174	3	2	4	2	0	1	6.75422	6.73376	2.23953	2.3726	2.35596	Mal. Xyl.
UNKNOWN/ OTHERS	similarity to secreted protein #70 from patent WO9925825-A2 - H. sapiens	An12g07510			176	2	2	3	3	0	3	5.46338	6.65724	5.16619	0.00831014	0.188536	Mal. Xyl. Sorb.
UNKNOWN/ OTHERS	similarity to palmitylated serine/threonine kinase PKL12 - Mus musculus	An16g08180			375	11	0	8	3	0	1	6.55282	5.5279	1.03914	4.46254	3.36776	Xyl.
UNKNOWN/ OTHERS	similarity to lactone-specific esterase estf1 - Pseudomonas fluorescens	An01g05800			296	7	0	7	3	1	0	5.41416	6.39427	1.31648	2.67761	3.64102	Xyl.
UNKNOWN/ OTHERS	strong similarity to acylaminoacyl-peptidase DPP V - A. fumigatus	An09g02830			750	18	2	24	2	3	5	5.84056	6.3691	2.94424	0.973007	1.28949	Mal. Xyl. Sorb.
UNKNOWN/ OTHERS	strong similarity to leucyl aminopeptidase Ape2 - S. cerevisiae	An09g06800			882	15	0	30	0	4	9	3.75513	6.23339	3.97631	0.0063285	0.503124	Sorb.
UNKNOWN/ OTHERS	strong similarity to repressor protein qutR - A. nidulans	An07g03680			272	3	0	0	5	3	3	2.74955	3.64491	6.20812	1.37069	0.674533	Sorb.
UNKNOWN/ OTHERS	strong similarity to hypothetical membrane protein Ptm1 - S. cerevisiae	An14g06830	SP		536	12	3	10	7	0	5	6.17915	5.88527	2.66571	1.43488	1.24261	Mal. Xyl. Sorb.
UNKNOWN/ OTHERS	strong similarity to linoleate diol synthase - Gaeumannomyces graminis	An04g05880			1080	10	2	29	7	7	16	2.47314	6.09204	5.65275	1.27803	0.0164346	Mal. Xyl. Sorb.
UNKNOWN/ OTHERS	strong similarity to hypothetical protein CAD21419.1 - N. crassa	An13g00780	SP		286	3	2	2	6	4	2	4.10921	5.3573	5.90422	0.32352	0.0265717	Mal. Xyl. Sorb.
UNKNOWN/ OTHERS	similarity to hypothetical protein F9K20.18 - A. thaliana	An09g00650			242	2	0	2	0	3	2	2.20743	1.86216	5.90422	1.74856	2.21078	Sorb.
UNKNOWN/ OTHERS	similarity to hypothetical protein CAD37045.1 - N. crassa	An07g03660			263	0	2	1	7	0	5	2.03117	5.82581	5.43278	1.60894	0.0137232	Xyl. Sorb.
UNKNOWN/ OTHERS	strong similarity to hypothetical acid phosphatase CAB58405.1 - S. pombe	An01g10750			603	3	2	11	7	6	7	1.94898	5.53029	5.8161	2.01463	0.00720024	Mal. Xyl. Sorb.
UNKNOWN/ OTHERS	similarity to β-ketoacyl reductase rhlG - Pseudomonas aeruginosa	An01g09310			262	0	1	0	2	3	2	1.22335	1.72001	5.45352	2.89646	2.04202	Sorb.
UNKNOWN/ OTHERS	strong similarity to hypothetical cleft lip and palate transmembrane protein 1 CLPTM1 - H. sapiens	An15g01350			601	6	1	7	4	4	8	2.66654	3.44919	5.4032	0.946731	0.434887	Mal. Xyl. Sorb.
UNKNOWN/ OTHERS	strong similarity to hypothetical protein SPCC1281.03c - S. pombe	An16g04640			186	3	1	4	1	0	2	5.16965	5.33019	3.49174	0.327113	0.385947	Mal. Xyl. Sorb.
UNKNOWN/ OTHERS	strong similarity to rac-family serine/threonine protein kinase homolog dagA - Dictyostelium discoideum	An02g05860			626	1	2	1	2	6	6	1.19469	1.00783	5.18742	2.69349	3.08602	Mal. Xyl. Sorb.
UNKNOWN/ OTHERS	strong similarity to pyridoxine 4-dehydrogenase PLR - S. pombe	An16g02360			329	2	0	5	0	5	1	1.6237	3.01342	5.13255	1.91461	0.557669	Sorb.
UNKNOWN/ OTHERS	strong similarity to peroxisomal membrane protein Pmp27 - S. cerevisiae	An11g02590			235	5	0	2	2	1	2	5.001	3.45174	3.86915	0.144821	0.0238121	Xyl. Sorb.
UNKNOWN/ OTHERS	strong similarity to hypothetical protein SPCC1450.12 - S. pombe	An02g11440			919	2	0	2	1	2	15	0.581281	0.686508	4.94695	3.94604	3.63389	Xyl. Sorb.
UNKNOWN/ OTHERS	strong similarity to hypothetical protein Afu7g03900 - A. fumigatus	An13g00320			432	4	1	1	10	0	3	2.72045	4.79852	2.10475	0.0787797	1.07961	Mal. Xyl. Sorb.
UNKNOWN/ OTHERS	prolyl aminopeptidase PapA - A. niger	An11g04730			511	4	1	8	5	3	2	2.29987	4.76218	2.79613	0.0484029	0.517336	Mal. Xyl. Sorb.
UNKNOWN/ OTHERS	strong similarity to oxidoreductase for actinorhodin production encoded by Orf11 - Streptomyces lividans	An15g04150			293	6	0	2	0	2	1	4.74032	1.53803	3.10324	0.344209	0.538337	Sorb.
UNKNOWN/ OTHERS	weak similarity to protein CAP59 - Cryptococcus neoformans	An02g13450			794	12	5	7	3	1	1	4.70955	2.38376	0.817965	3.0286	0.79963	Mal. Xyl. Sorb.
UNKNOWN/ OTHERS	strong similarity to trifunctional protein of the β-oxidation fox-2 - N. crassa	An14g00990			901	18	1	15	1	4	4	4.62457	3.30105	2.45081	0.678768	0.126145	Mal. Xyl. Sorb.
UNKNOWN/ OTHERS	strong similarity to peroxisomal membrane protein Pex14 - Hansenula polymorpha	An16g04020	SP		370	1	2	2	1	1	5	2.02129	1.70514	4.5638	1.00764	1.35298	Mal. Xyl. Sorb.
UNKNOWN/ OTHERS	strong similarity to precursor of linoleate diol synthase - Gaeumannomyces graminis	An02g07930			1110	15	7	14	13	1	6	4.33133	4.46584	1.75531	1.12537	1.2215	Mal. Xyl. Sorb.
UNKNOWN/ OTHERS	similarity to multifunctional β-oxidation protein - N. crassa	An18g05210			322	2	0	3	3	2	3	1.659	3.63874	4.43733	1.31413	0.0790978	Xyl. Sorb.
UNKNOWN/ OTHERS	V-ATPase assembly factor strongly similar to Pkr1 - S. cerevisiae	An11g05260	SA		169	2	1	0	0	0	0	4.4253	0.533306	0.768597	2.84581	0.0427583	Mal.
UNKNOWN/ OTHERS	strong similarity to hypothetical protein Afu7g04060 - A. fumigatus	An13g00540			265	3	0	4	2	0	2	2.82218	4.42141	2.45081	0.0261763	0.573078	Xyl. Sorb.
UNKNOWN/ OTHERS	strong similarity to prolidase - Suberites domuncula	An05g00050			466	9	0	4	0	2	2	4.35612	1.74068	2.50866	0.503372	0.139561	Sorb.
UNKNOWN/ OTHERS	strong similarity to leukotriene-A4 hydrolase - Mus musculus	An05g00070			664	13	0	3	0	1	3	4.34438	0.950152	1.7606	1.12876	0.246047	Sorb.
UNKNOWN/ OTHERS	strong similarity to hypothetical protein SPAC24C9.05c - S. pombe	An18g05820			609	3	4	4	10	0	9	2.63151	4.29184	4.05249	0.304406	0.00686694	Mal. Xyl. Sorb.
UNKNOWN/ OTHERS	nitrate reductase (NADPH) NiaD - A. niger	An08g05610			867	12	0	20	0	6	2	3.08072	4.26214	2.54692	0.0507097	0.43676	Sorb.
UNKNOWN/ OTHERS	strong similarity to cytoplasmic metalloproteinase mepB - A. fumigatus	An07g01970			716	4	0	16	0	1	5	1.34295	4.15398	2.35839	0.282181	0.501551	Sorb.
UNKNOWN/ OTHERS	weak similarity to hypothetical protein CAB51071.1 - H. sapiens	An04g03800			287	2	3	0	0	0	0	4.09489	0.314037	0.452588	3.35703	0.0251782	Mal.
UNKNOWN/ OTHERS	strong similarity to hypothetical protein SPCC594.04c - S. pombe	An07g06990			373	2	0	1	4	1	4	1.43216	2.65795	3.83062	1.13445	0.213104	Xyl. Sorb.
UNKNOWN/ OTHERS	strong similarity to aldehyde dehydrogenase - A. terreus NIH2624	53357			513	3	0	5	0	5	2	1.45785	1.93259	3.79804	1.07946	0.618455	Sorb.
UNKNOWN/ OTHERS	strong similarity to acyl-CoA dehydrogenase MCAD - Rattus norvegicus-	An17g01150			446	1	1	0	2	3	3	1.19775	1.01041	3.78612	1.41235	1.71067	Sorb.
UNKNOWN/ OTHERS	similarity to 2-hydroxymuconate-semialdehyde hydrolase phnD - Pseudomonas sp.	An07g09320	SA		408	3	1	5	3	2	2	2.35675	3.75536	2.86528	0.0496	0.120026	Mal. Xyl. Sorb.
UNKNOWN/ OTHERS	strong similarity to levodione reductase lvr - Corynebacterium aquaticum	An08g07520			314	0	0	0	2	2	2	0.340253	1.43517	3.72304	3.29405	1.05097	Sorb.
UNKNOWN/ OTHERS	strong similarity to hypothetical protein encoded by An11g10340 - A. niger	An02g00110			318	3	0	5	0	1	3	2.35181	3.11766	3.67621	0.293368	0.0459728	Sorb.
UNKNOWN/ OTHERS	strong similarity to 7-aminocholesterol resistance protein Rta1 - S. cerevisiae	An05g01070			320	4	1	3	1	0	1	3.67261	2.53487	1.21775	1.2901	0.472289	Mal. Xyl.
UNKNOWN/ OTHERS	similarity to hypothetical protein C01B10.8 - C. elegans	An07g05160	SP		542	3	0	3	3	2	5	1.37985	2.16176	3.59482	1.0217	0.36053	Xyl. Sorb.
UNKNOWN/ OTHERS	weak similarity to predicted protein - A. terreus NIH2624	46101			278	2	2	3	2	0	1	3.45883	3.56625	1.40172	0.898677	0.975439	Mal. Xyl.
UNKNOWN/ OTHERS	hypothetical protein	An07g03080	SP		217	1	2	0	0	0	0	3.44644	0.41534	0.598585	2.21632	0.0333002	Mal.
UNKNOWN/ OTHERS	strong similarity to protein fragment SEQ ID NO:4306 from patent EP1033405-A2 - A. thaliana	An04g05490			469	7	0	6	0	1	4	3.41704	2.49824	3.04653	0.0212507	0.0543059	Sorb.
UNKNOWN/ OTHERS	strong similarity to cDNA gene trap ankyrin repeat containing protein Gtar - Mus musculus	An03g03050			826	1	0	1	1	1	9	0.388037	0.545573	3.30236	2.6342	2.19301	Sorb.
UNKNOWN/ OTHERS	strong similarity to coproporphyrinogen oxidase III Hem13 - S. cerevisiae	An07g10040	SA		440	2	1	4	1	0	5	1.69972	2.25322	3.24732	0.492366	0.180654	Mal. Xyl. Sorb.
UNKNOWN/ OTHERS	strong similarity to uroporphyrinogen decarboxylase from patent WO9925839-A1 - Thielavia terrestris-	An01g04250			363	0	0	3	0	1	3	0.294324	1.73802	3.22048	2.84939	0.45007	Sorb.
UNKNOWN/ OTHERS	strong similarity to hypothetical conserved protein B2F7.100 - N. crassa	An13g00080			238	2	1	2	1	1	0	3.14234	2.65085	1.63731	0.482071	0.241841	Mal. Xyl.
UNKNOWN/ OTHERS	strong similarity to nonribosomal peptide synthetase; NRPS - Hypocrea virens	55153			5640	70	11	4	14	19	6	3.08774	0.59127	1.17456	0.890194	0.196341	Mal. Xyl. Sorb.
UNKNOWN/ OTHERS	similarity to hard surface induced protein 3 chip3 - Glomerella cingulata	An05g01760			501	6	0	7	1	0	1	2.77228	3.05826	0.777802	1.18849	1.44958	Xyl.
UNKNOWN/ OTHERS	strong similarity to hypothetical protein encoded by B7F18.130 - N. crassa	An18g05050	SA		388	2	3	0	2	1	3	3.02895	1.16145	3.01298	4.2243e-05	0.850525	Mal. Sorb.
UNKNOWN/ OTHERS	similarity to retinal short-chain dehydrogenase/reductase retSDR1 - Mus musculus	An18g05090			387	0	2	2	4	1	3	1.38036	3.02758	3.02076	0.62643	7.68099e-06	Xyl. Sorb.
UNKNOWN/ OTHERS	strong similarity to hypothetical protein EAA62682.1 - A. nidulans	An08g10500			268	0	0	1	3	1	0	0.398655	3.02671	1.45402	0.638845	0.563927	Xyl.
UNKNOWN/ OTHERS	strong similarity to hypothetical protein Afu6g06700 - A. fumigatus	An18g06350	SP		209	1	0	1	2	0	0	1.53358	3.01867	0.621497	0.398456	1.71889	Xyl.
UNKNOWN/ OTHERS	strong similarity to endometrium tumour EST encoded protein 137 from patent DE19817948-A1 - H. sapiens	An17g00880			483	2	0	3	0	2	3	1.106	1.30621	2.95822	0.87609	0.657029	Sorb.
UNKNOWN/ OTHERS	similarity to transsulphurylation protein hxB - A. nidulans	An11g01960	SP		345	1	0	2	3	0	0	0.929039	2.87367	0.376501	0.241384	2.17497	Xyl.
UNKNOWN/ OTHERS	strong similarity to cell wall antigen 6C5 from patent WO200048620-A1 - C. albicans	An04g05380			348	2	0	3	2	2	1	1.53505	2.8489	2.61279	0.283269	0.0102102	Xyl. Sorb.
UNKNOWN/ OTHERS	strong similarity to mitogen-activated protein kinase FsMAPK - Fusarium solani	An08g10670			354	3	0	3	2	0	3	2.11265	2.80061	2.5685	0.0444626	0.0100372	Xyl. Sorb.
UNKNOWN/ OTHERS	strong similarity to regulator subunit of the protein phosphatase 2A PR65 - Xenopus laevis	An18g03290			616	7	0	8	1	4	2	2.60161	2.77994	2.74125	0.00364973	0.000271254	Xyl. Sorb.
UNKNOWN/ OTHERS	strong similarity to aberrant X segregation Axs - D. melanogaster	An14g01960			734	3	6	6	2	4	3	2.7656	2.08745	2.65449	0.00227803	0.0679681	Mal. Xyl. Sorb.
UNKNOWN/ OTHERS	similarity to monoglyceride lipase mgll - Mus musculus	An11g03380			301	2	0	2	2	0	2	1.77474	2.69488	2.15769	0.0373511	0.0595903	Xyl. Sorb.
UNKNOWN/ OTHERS	strong similarity to polyketide synthase PKS1 - Cochliobolus heterostrophus	An15g04140			2565	19	8	20	14	21	4	2.29091	2.42452	2.58267	0.0174769	0.00499591	Mal. Xyl. Sorb.
UNKNOWN/ OTHERS	strong similarity to hypothetical protein YBR096w - S. cerevisiae	An06g00280	SP		297	1	2	0	0	0	0	2.5181	0.303464	0.43735	1.61933	0.0243305	Mal.
UNKNOWN/ OTHERS	strong similarity to hypothetical protein F12K21.21 - A. thaliana	An01g14290			471	2	3	0	0	0	0	2.49519	0.191356	0.275781	2.04558	0.0153421	Mal.
UNKNOWN/ OTHERS	strong similarity to UV excision repair protein (RadW), putative - A. clavatus NRRL 1	204514			369	3	0	1	2	2	1	2.02677	1.70976	2.46409	0.0426551	0.137081	Xyl. Sorb.
UNKNOWN/ OTHERS	strong similarity to hypothetical protein Afu3g04020 - A. fumigatus	An03g03650			332	1	0	3	1	0	1	0.965417	2.44325	1.17373	0.0203181	0.455218	Xyl.
UNKNOWN/ OTHERS	strong similarity to protease involved in a-factor processing Ste23 - S. cerevisiae	An16g01860			1167	6	0	10	4	0	6	1.19016	2.2397	1.44696	0.025048	0.1718	Xyl. Sorb.
UNKNOWN/ OTHERS	strong similarity to hypothetical protein encoded by An01g01140 - A. niger	An11g03480			434	4	0	1	0	1	2	2.21557	0.62301	2.09505	0.00337001	0.841648	Sorb.
UNKNOWN/ OTHERS	strong similarity to peroxisomal acetyl-CoA C-acyltransferase POT1 - Y. lipolytica	An08g05400			418	1	0	0	0	1	2	0.766791	0.215619	2.17524	0.702728	1.86574	Sorb.
UNKNOWN/ OTHERS	strong similarity to protein fragment SEQ ID NO:17753 from patent EP1033405-A2 - A. thaliana	An17g00680	SA		548	4	1	0	0	0	0	2.14459	0.164469	0.237031	1.75815	0.0131864	Mal.
UNKNOWN/ OTHERS	similarity to phosphatidylinositol phosphate phosphatase Inp52 - S. cerevisiae	An15g02810			441	0	1	1	2	2	1	0.726799	1.43061	2.06179	0.666077	0.114701	Xyl. Sorb.
UNKNOWN/ OTHERS	similarity to hypothetical protein - Magnaporthe grisea	An11g01260			492	1	0	2	3	1	1	0.65146	2.01507	1.32005	0.231295	0.145907	Xyl. Sorb.
UNKNOWN/ OTHERS	strong similarity to FAD binding domain protein - A. clavatus NRRL 1	208521			581	2	0	2	0	1	3	0.919445	0.775635	2.01211	0.417261	0.567993	Sorb.
UNKNOWN/ OTHERS	weak similarity to 75 kDa invariant surface glycoprotein ISG75 - Trypanosoma brucei	An07g08740			314	0	0	2	1	0	1	0.340253	2.00924	1.24101	0.545256	0.183306	Xyl.
UNKNOWN/ OTHERS	strong similarity to fatty-acyl coenzyme A oxidase (Pox1), putative - A. fumigatus A1163	181397			694	6	0	4	1	1	0	2.00132	1.42855	0.561497	0.857971	0.390738	Xyl.
UNKNOWN/ OTHERS	similarity to hypothetical protein MLD14.3 - A. thaliana	An04g07160	SP		375	2	1	0	0	0	0	1.99434	0.240343	0.346381	1.28251	0.0192697	Mal.
UNKNOWN/ OTHERS	strong similarity to hypothetical protein related to host-specific AK-toxin Akt2 B23L21.350- N. crassa	An05g01890			461	0	1	0	0	2	1	0.695268	0.195507	1.97234	0.63718	1.69171	Sorb.
UNKNOWN/ OTHERS	similarity to serine/threonine protein kinase Yak1 - S. cerevisiae	An14g01050			895	0	0	0	2	4	2	0.119374	0.503513	1.88671	1.87586	0.852469	Sorb.
UNKNOWN/ OTHERS	strong similarity to chromosome segregation protein cut14p - S. pombe	An02g03010			1179	4	0	3	3	2	6	0.815569	0.993786	1.87293	0.427292	0.274001	Xyl. Sorb.
UNKNOWN/ OTHERS	similarity to secreted protein SEQ ID NO:58 from patent WO9957132-A1 - H. sapiens	An14g03020			737	2	1	1	6	2	1	1.01476	1.83437	1.23372	0.0213565	0.118355	Mal. Xyl. Sorb.
UNKNOWN/ OTHERS	hypothetical protein	An12g03320			762	1	5	0	0	0	0	1.82272	0.118279	0.170463	1.5989	0.00948313	Mal.
UNKNOWN/ OTHERS	strong similarity to hypothetical protein SPAC32A11.02c - S. pombe	An05g00900			748	2	0	4	3	0	1	0.714168	1.80739	0.520961	0.0303472	0.752238	Xyl.
UNKNOWN/ OTHERS	similarity to β-lactamase from patent FR2792651-A1 - Pyrococcus abyssi	An06g00710			1084	0	0	2	2	4	3	0.0985604	0.748301	1.79741	1.85362	0.445501	Xyl. Sorb.
UNKNOWN/ OTHERS	strong similarity to hypothetical β-lactamase XF1621 - Xylella fastidiosa	An16g02560			506	2	0	1	1	1	2	1.05573	0.8906	1.79694	0.194817	0.311725	Sorb.
UNKNOWN/ OTHERS	strong similarity to peroxisomal acetyl-CoA C-acyltransferase POT1 - Y. lipolytica	An04g05720			419	2	1	0	0	0	0	1.78491	0.215104	0.310007	1.14783	0.0172462	Mal.
UNKNOWN/ OTHERS	similarity to Topoisomerase I TopoI - Filobasidiella neoformans-	An18g04030			514	1	0	2	0	1	2	0.623577	0.876739	1.76897	0.571479	0.306873	Sorb.
UNKNOWN/ OTHERS	strong similarity to hypothetical protein YKR018c - S. cerevisiae	An08g02280			692	0	0	1	0	1	3	0.154392	0.390732	1.68936	1.4947	0.873913	Sorb.
UNKNOWN/ OTHERS	strong similarity to hypothetical protein SPCC4G3.11 - S. pombe	An02g03290	SA		444	2	1	0	0	0	0	1.68441	0.202993	0.292552	1.0832	0.0162751	Mal.
UNKNOWN/ OTHERS	similarity to Not2p - H. sapiens	An02g03090			523	1	0	3	1	0	0	0.612846	1.55097	0.248361	0.15923	1.05001	Xyl.
UNKNOWN/ OTHERS	strong similarity to guanine deaminase Gda - Mus musculus	An14g01140			531	1	0	3	1	0	0	0.603613	1.52761	0.244619	0.156831	1.03419	Xyl.
UNKNOWN/ OTHERS	strong similarity to hypothetical protein AN2579.2 - A. nidulans	An05g01350			419	1	0	2	1	0	0	0.764961	1.50573	0.310007	0.198753	0.857392	Xyl.
UNKNOWN/ OTHERS	strong similarity to transcription regulator protein Cdc39 - S. cerevisiae	An16g04100			2361	6	0	11	0	7	6	0.588273	0.878001	1.48543	0.401261	0.157883	Sorb.
UNKNOWN/ OTHERS	strong similarity to hypothetical conserved protein 12F11.50 - N. crassa	An02g11810			551	2	0	1	3	0	0	0.969505	1.47216	0.23574	0.479476	0.99665	Xyl.
UNKNOWN/ OTHERS	similarity to erythrocyte splice form 1 of ankyrin ANK1 - H. sapiens	An11g05660			1254	6	2	0	0	0	0	1.44838	0.071873	0.103583	1.39061	0.00576248	Mal.
UNKNOWN/ OTHERS	similarity to hypothetical membrane protein YIL067c - S. cerevisiae	An09g02540			681	0	0	3	1	0	2	0.156886	1.19113	0.953692	0.635014	0.0263387	Xyl. Sorb.
UNKNOWN/ OTHERS	strong similarity to hypothetical protein SPCC622.11 - S. pombe	An18g04730	SP		687	2	0	2	2	0	0	0.77758	1.18073	0.189073	0.384558	0.799351	Xyl.
UNKNOWN/ OTHERS	weak similarity to β transducin-like protein het-e1 - P. anserina	An02g01260			1404	3	3	1	6	2	2	0.989255	0.962914	0.832647	0.0134784	0.00945915	Mal. Xyl. Sorb.
UNKNOWN/ OTHERS	similarity to hypothetical protein CAC28841.2 - N. crassa	An15g05840	SP		844	2	1	0	0	0	0	0.88611	0.106788	0.153902	0.569836	0.00856178	Mal.
UNKNOWN/ OTHERS	strong similarity to hypothetical membrane protein YDR326c - S. cerevisiae	An17g00320			1252	0	0	4	1	0	0	0.0853351	0.791866	0.103748	0.00179595	0.599332	Xyl.
UNKNOWN/ OTHERS	strong similarity to PX domain protein - A. fumigatus Af293	211733			1024	0	0	1	2	2	0	0.104335	0.616114	0.634243	0.422309	0.000262837	Xyl. Sorb.
UNKNOWN/ OTHERS	similarity to hypothetical protein T21J18.40 - A. thaliana	An18g02760			1689	2	0	1	2	0	0	0.31628	0.373535	0.0769052	0.156419	0.212698	Xyl.
