# Supplementary material for: Proteomic Analysis of the Secretory Response of Aspergillus niger to D-Maltose and D-Xylose
Source: PLoS One. 2011 Jun 17;6(6):e20865. doi: 10.1371/journal.pone.0020865 (PMC3117840; doi:10.1371/journal.pone.0020865)
Supplement: Table S4 — Lower confidence secreted proteins identified (less than 2 peptides in one biological replicate and 1 in the other). (XLS) [file pone.0020865.s004.xls]

## Sheet: Table S4
Table S4 - Lower confidence secreted proteins identified (less than 2 peptides in one biological replicate and 1 in the other)
ERRS: ER retention sequence; SS: signal sequence; SA: signal anchor; SP: signal peptide; TMD: transmembrane domains; Mal.: maltose; Xyl.: xylose; Sorb.: sorbitol; BR: biological replicate; NSAF: normalized spectral abundance factor
yellow: proteins shared with the microsome
green: more tryptic peptides detected on maltose but not significantly
red: more tryptic peptides detected on xylose but not significantly
blue: more tryptic peptides detected on sorbitol but not significantly
Proteins identified from the JGI database are indicated in the category "locus tag" by accession number from the Joint Genome Institute database for A. niger
Locus tag	Description	SS	TMD	ERRS	Length	Total Spectral Counts
						Mal		Xyl		Sorb
						BR1	BR2	BR1	BR2	BR1	BR2
An03g03300	PgnN similar to almond N-glycosidase from patent EP676473-A2 - Prunus dulcis	SP	0		551	1	1	0	2	0	2
An10g00210	hypothetical protein	SP	0		114	1	1	1	1	1	1
An01g01550	strong similarity to catalase cat1 - A. fumigatus	SP	0		727	1	0	1	0	1	0
An07g03880	serine proteinase pepC - A. niger	SP	0		497	0	1	0	1	0	0
An13g02060	strong similarity to cytochrome P450 monooxygenase TRI4 - Fusarium sporotrichioides	SP	1		521	0	1	0	1	0	0
45472	strong similarity to hypothetical protein Pc21g11200 - P. chrysogenum Wisconsin 54-1,255	SP	1		202	1	0	1	0	0	0
44921	strong similarity to predicted protein - A. terreus NIH2624	SP	0		154	0	1	0	1	0	0
An02g04060	hypothetical protein	SP	0		140	0	6	0	1	0	0
40197	hypothetical protein	SP	0		161	0	2	0	0	0	0
An12g08720	hexosyltransferase similar to hypothetical protein AAG27909.1 - A. thaliana	SA	0		521	0	1	0	0	0	0
An02g00850	strong similarity to hypothetical mixed-linked glucanase precursor related protein MLG1 - N. crassa	SP	0		739	1	0	0	0	0	0
An13g00620	glucosidase II β subunit strongly similar to 80K protein H precursor G19P1 - H. sapiens	SP	0	KDEL	568	0	1	0	0	0	0
An09g05880	α-glucosidase AgdE strongly similar to ModA - Dictyostelium discoideum	SP	1		957	0	1	0	0	0	0
An14g00800	cell surface regulatory component of β-1,3-glucan synthesis HkrA	SP	1		994	1	0	0	0	0	0
An01g08430	strong similarity to methylmalonate-semialdehyde dehydrogenase MMSDH - Rattus norvegicus	SP	0		600	0	1	0	0	0	0
An09g03940	strong similarity to ketol-acid reductoisomerase ilv-2 - N. crassa	SP	0		401	0	1	0	0	0	0
An04g02020	cyclophilin CypB	SP	2	HEEL	271	1	0	0	0	0	0
An18g02020	disulfide isomerase TigA	SP	0	KDEL	359	1	0	0	0	0	0
An10g00150	strong similarity to cytochrome P450 monooxygenase TRI4 - Myrothecium roridum	SP	2		508	1	0	0	0	0	0
An15g01950	strong similarity to Cephalosporin C from patent JP06038763-A - Acremonium chrysogenum	SP	0		631	1	0	0	0	0	0
An15g03900	strong similarity to heavy metal ion resistance protein Zrc1 - S. cerevisiae	SP	5		431	0	1	0	0	0	0
An09g03120	similarity to hypothetical serine-rich protein - S. pombe	SP	2		274	1	0	0	0	0	0
An16g01780	similarity to protein CAP22 - Colletotrichum gloeosporioides	SP	0		195	0	1	0	0	0	0
An09g03100	4-α-glucanotransferase AgtA strongly similar to α-amylase precursor amy - A. niger	SP	0		555	1	1	0	1	1	1
An02g01550	strong similarity to secreted serine protease 19 kDa CS antigen CS-Ag - Coccidioides immitis	SP	0		149	1	1	0	1	1	1
An07g03930	hypothetical protein	SP	0		288	0	1	0	0	0	1
An09g00260	α-galactosidase aglC - A. niger	SP	0		597	1	0	0	0	1	0
An11g06540	β-mannosidase mndA - A. niger	SP	0		931	1	0	0	0	0	1
An12g08280	exo-inulinase InuE/ inu1 - A. niger	SP	0		537	1	0	0	0	1	0
An02g03310	strong similarity to hypothetical phosphatidylglycerol/PtdIns transfer protein pltpao - A. oryzae	SP	0		174	0	1	0	0	1	0
An15g07790	similarity to hypothetical protein encoded by An11g02730 - A. niger	SP	0		219	0	1	0	0	0	1
An01g00780	endo-1,4-xylanase xynB - A. niger	SP	0		225	0	0	1	1	0	0
An15g04550	strong similarity to xylanase A xynA from patent WO200068396-A2 - A. niger	SP	0		256	0	0	1	1	0	0
An07g00440	strong similarity to secretory lipase LIP2 - C. albicans	SP	0		418	0	0	0	2	0	0
An08g10780	strong similarity to hypothetical protein T16K5.230 - A. thaliana	SP	0		441	0	0	0	2	0	0
An09g00120	ferulic acid esterase A FaeA protein	SP	0		281	0	0	1	0	0	0
An12g05010	acetyl xylan esterase AxeA protein	SP	0		303	0	0	0	1	0	0
An09g03300	AxlA α-xylosidase with strong similarity to α-xylosidase XylS - Sulfolobus solfataricus	SP	0		736	0	0	1	0	0	0
An03g01050	similarity to endo-β-1,4-glucanase - Bacillus polymyxa	SP	0		426	0	0	1	0	0	0
An14g04200	rhamnogalacturonase RhgB protein	SP	0		558	0	0	0	1	0	0
An01g06500	GPI-anchored endomannanase DfgD	SP	1		456	0	0	0	1	0	0
An01g11520	polygalacturonase PgaI protein	SP	0		368	0	0	0	1	0	0
An03g01620	strong similarity to high affinity glucose transporter HGT1 - K. lactis	SA	12		513	0	0	1	0	0	0
An01g12240	strong similarity to hypothetical protein CAC28784.2 - N. crassa	SP	0		253	0	0	1	0	0	0
An08g04630	hypothetical protein	SP	0		410	0	0	0	1	0	0
An15g07560	similarity to hypothetical protein dag11 - A. bisporus	SP	0		139	0	0	1	0	0	0
An01g00490	strong similarity to isoamyl alcohol oxidase mreA - A. oryzae	SP	0		661	0	0	0	1	0	0
An16g04820	NAD dependent epimerase/dehydratase	SP	0		274	0	0	1	0	0	0
An12g05310	5' nucleotidase and UDP-sugar hydrolase UshaA	SP	0		657	0	0	1	0	0	0
An02g12350	similarity to neuronal long splice form of ankyrin ANK2 - H. sapiens	SP	5		1148	0	0	0	1	0	0
An01g10000	strong similarity to ATP-binding cassette transporter abc1p - S. pombe	SP	14		1501	0	0	0	1	0	0
An15g04570	strong similarity to endoglucanase IV - T. reesei	SP	0		340	1	0	1	1	1	0
An09g05170	similarity to hypothetical protein 15E11.110 - N. crassa	SP	0		409	0	0	0	3	1	1
An16g02440	strong similarity to hypothetical mlr1518 - Mesorhizobium loti	SP	0		520	0	0	0	3	1	1
An01g14940	similarity to nonhemolytic phospholipase C PC-PLC - Burkholderia pseudomallei	SP	0		454	1	0	0	2	0	1
An16g03330	extracellular thaumatin domain protein weakly similar to endo-1,4-β-xylanase CAA93120.1 - Ascochyta pisi	SP	0		180	0	1	1	1	1	1
An06g00180	hypothetical protein	SP	0		128	0	0	1	1	1	1
An08g11030	acid phosphatase aph 3-phytase phyB - A. niger	SP	0		479	0	0	0	2	1	1
An04g09690	pectin methylesterase PmeB strongly similar to pme1 - Aspergillus aculeatus	SP	0		327	0	0	0	1	1	0
An06g00360	filamentous growth protein DfgF strongly similar to Dfg5 - S. cerevisiae	SP	0		457	0	0	0	1	1	0
An05g02390	similarity to 6-hydroxy-D-nicotine oxidase 6-HDNO - Arthrobacter oxidans	SP	0		642	0	0	1	0	1	0
An11g01110	strong similarity to lysosomal pepstatin insensitive protease CLN2 - H. sapiens	SP	0		639	0	0	0	1	1	0
An14g02150	strong similarity to serine-type carboxypeptidase precursor cpdS - A. phoenicis	SP	0		478	0	0	1	0	1	0
An01g01630	strong similarity to hypothetical protein encoded by An09g00510 - A. niger	SP	0		166	0	0	0	0	1	1
An04g07160	similarity to hypothetical protein MLD14.3 - A. thaliana	SP	0		375	0	0	0	0	1	1
An07g00510	similarity to hypothetical lipoprotein SC4A2.13c - Streptomyces coelicolor	SP	0		275	0	0	0	0	3	0
An01g01430	similarity to hydroquinone oxidase mcrA - Streptomyces lavendulae	SP	0		529	0	0	0	0	2	0
An02g14290	strong similarity to cephalosporin esterase - Rhodosporidium toruloides	SP	0		607	0	0	0	0	0	2
An12g10810	strong similarity to EST an_2678 - A. niger	SP	0		152	0	0	0	0	2	0
An08g09420	cell wall galactomannoprotein	SP	0		190	0	0	0	0	0	1
An13g02530	similarity to α-carbonic anhydrase CAH - Neisseria gonorrhoeae	SP	0		219	0	0	0	0	1	0
An02g00740	similarity to 6-Hydroxy-D-nicotine oxidase 6-HDNO - Arthrobacter oxidans	SP	0		494	0	0	0	0	1	0
An03g00830	weak similarity to intestinal mucin MUC2 - H. sapiens	SP	0		391	0	0	0	0	1	0
An02g13650	hypothetical protein	SP	0		171	0	0	0	0	1	0
An08g01180	strong similarity to hypothetical protein SC4G1.04c - Streptomyces coelicolor	SP	0		460	0	0	0	0	0	1
An02g11390	extracellular serine-rich protein	SP	0		804	0	0	0	0	1	0
An02g13220	strong similarity to lysophospholipase phospholipase B - Penicillium notatum	SP	0		640	0	0	0	0	0	1
An09g02180	strong similarity to phospholipase A1 from patent JP10155493-A - A. oryzae	SP	0		298	0	0	0	0	1	0
An08g09840	putative cysteine proteinase	SP	0		210	0	0	0	0	0	1
An14g02070	weak similarity to endo-1,4-β-glucanase celE - Clostridium thermocellum	SP	0		383	0	0	0	0	1	0
An16g06990	endo-polygalacturonase A PgaA protein [putative frameshift]	SP	0		370	0	0	0	0	1	0
An18g04100	exo-β-1,3-glucanase strongly similar to 43 kDa secreted glycoprotein precursor gp43 - Paracoccidioides brasiliensis	SP	0		416	0	0	0	0	1	0
An11g01660	similarity to hypothetical protein B24P11.210 - N. crassa	SP	0		283	0	1	0	1	1	1
An14g01068	strong similarity to EST an_2307 - A. niger	SP	0		166	0	1	0	1	1	1
An14g06730	strong similarity to adenine-repressible gene rds1p - S. pombe	SP	0		503	0	1	0	1	1	1
An06g01000	hypothetical protein	SP	0		254	0	1	0	1	1	1
An08g07090	similarity to protein Sim1 - S. cerevisiae	SP	0		512	0	1	0	1	1	1
An04g01440	strong similarity to precursor of pepsin A3 - H. sapiens	SP	0		480	1	0	1	0	1	1
An01g06280	strong similarity to IgE-binding protein - A. fumigatus	SP	0		194	0	1	0	1	0	2
An02g04900	endopolygalacturonase pgaB - A. niger	SP	0		362	0	1	0	1	0	2
An18g00410	similarity to hypothetical protein T22K18.2 - A. thaliana	SP	0		370	0	1	0	2	0	3
An06g00170	α-galactosidase aglA - A. niger	SP	0		537	0	2	0	2	3	0
An09g06650	strong similarity to core protein II of ubiquinol--cytochrome c reductase CAA42214.1 - Bos primigenius taurus-		0		458	0	2	0	2	0	2
An02g05880	strong similarity to 29.9 kD subunit of NADH:ubiquinone reductase - N. crassa		0		237	0	1	0	1	0	1
An15g06280	strong similarity to aspartic proteinase aspergillopepsin I pepA - A. niger		0		381	0	1	0	1	0	1
An01g05650	strong similarity to tubulin α-1 chain tubA - A. nidulans		0		448	0	1	0	1	0	1
An04g05220	strong similarity to subunit 6 of ubiquinol--cytochrome-c reductase Qcr6 - S. cerevisiae		0		167	0	1	0	1	0	0
An01g13600	strong similarity to mitochondrial phosphate transport protein Mir1 - S. cerevisiae		0		314	0	1	1	0	0	0
An04g04750	strong similarity to oxoglutarate dehydrogenase (lipoamide) Kgd1 - S. cerevisiae		0		1055	0	1	0	1	0	0
An07g06840	strong similarity to precursor of dihydrolipoamide dehydrogenase Lpd1 - S. cerevisiae		0		514	0	1	0	1	0	0
An16g05340	similarity to trans-2-enoyl-ACP reductase II fabK - Streptococcus pneumoniae		0		355	0	1	0	1	0	0
An07g10100	strong similarity to adenylate kinase Adk1 - S. cerevisiae		0		258	0	1	0	1	0	0
An08g03430	strong similarity to cytoplasmic ribosomal protein of the large subunit L6 - S. cerevisiae		0		202	1	0	1	0	0	0
An08g03910	strong similarity to cytoplasmic ribosomal protein of the large subunit L10a - Rattus norvegicus		0		217	1	0	1	0	0	0
An04g00870	similarity to insertion and deletion mismatch repair protein Mlh3 - S. cerevisiae		0		969	1	0	1	0	0	0
An07g09990	strong similarity to heat shock protein 70 hsp70 - Ajellomyces capsulatus		0		637	0	1	1	0	0	0
An02g03590	strong similarity to UDP-glucose-hexose-1-phosphate uridylyltransferase Gal7 - S. cerevisiae		0		385	0	1	0	1	0	0
An14g03820	strong similarity to UDP-glucose 4-epimerase Gal10 - S. cerevisiae		0		371	1	0	1	0	0	0
An11g02040	strong similarity to phosphogluconate dehydrogenase Gnd1 - S. cerevisiae		0		508	1	0	1	0	0	0
An18g00910	similarity to alkyl salicylate esterase salE - Acinetobacter sp.		0		232	1	0	1	0	0	0
An01g10050	strong similarity to IgE-dependent histamine-releasing factor - H. sapiens		0		181	1	0	1	0	0	0
An17g01825	strong similarity to huntingtin interacting protein 1 HIF-1 - H. sapiens		0		734	1	0	1	0	0	0
An04g09130	similarity to peroxisomal membrane protein PMP22 - A. thaliana		3		224	0	1	0	1	0	0
An09g02940	hypothetical protein		0		136	1	0	1	0	0	0
An10g00820	oxaloacetate acetyl hydrolase OahA - A. niger		0		299	1	1	0	0	0	0
An17g00370	strong similarity to hypothetical single-stranded TG1-3 binding protein tcg - S. pombe		0		361	1	1	0	0	0	0
An02g00660	similarity to hypothetical protein CAC18275.2 - N. crassa		5		1000	1	1	0	0	0	0
An07g05630	strong similarity to hypothetical coiled-coil protein - S. pombe		0		1338	1	1	0	0	0	0
An18g04840	strong similarity to translation elongation factor 1 α - P. anserina		0		460	0	16	0	1	0	2
An14g04180	strong similarity to H+-transporting ATP synthase β chain - N. crassa		0		182	0	8	0	2	0	1
An07g08300	cyclophilin-like peptidyl prolyl cis-trans isomerase cypA - A. niger		0		174	0	3	0	0	0	0
An02g05700	strong similarity to translation elongation factor eEF-2 - Cricetulus griseus		0		844	3	0	1	0	0	0
An01g12210	strong similarity to core protein I of ubiquinol--cytochrome-c reductase β-MPP - N. crassa		0		479	0	2	0	0	0	0
An02g02170	strong similarity to tryptophan synthase Trp5 - S. cerevisiae		0		723	2	0	0	0	0	0
An08g10480	strong similarity to cytoplasmic ribosomal protein of the large subunit L7 - S. pombe		0		263	2	0	0	0	0	0
An11g04360	strong similarity to polyribosome binding protein Scp160 - S. cerevisiae		0		1172	2	0	0	0	0	0
An12g07580	strong similarity to acetylglutamate kinase/N-acetyl-γ-glutamyl-phosphate reductase precursor arg-6 - N. crassa		0		903	2	0	0	0	0	0
An18g06250	strong similarity to phosphopyruvate hydratase ENO1 - C. albicans		0		438	2	0	0	0	0	0
An11g00530	strong similarity to cytoplasmic ATP citrate lyase - H. sapiens		0		485	1	1	1	0	0	0
An09g06350	strong similarity to protein snaD - A. nidulans		0		712	1	1	0	1	0	0
An02g08300	strong similarity to hypothetical protein encoded by An11g06450 - A. niger		0		164	1	1	0	0	0	1
An02g13180	strong similarity to β-1,3-exoglucanase lam1.3 - Trichoderma atroviride		0		945	1	0	0	0	0	0
An07g00240	strong similarity to α-L-rhamnosidase ramA - Clostridium stercorarium		0		915	1	0	0	0	0	0
An02g07650	strong similarity to phosphoglucomutase pgmB - A. nidulans		0		555	1	0	0	0	0	0
An08g05790	strong similarity to glycogen phosphorylase Gph1 - S. cerevisiae		0		881	0	1	0	0	0	0
An04g00410	strong similarity to dipeptidyl peptidase III - Rattus norvegicus		0		707	0	1	0	0	0	0
An07g02010	strong similarity to proteasome 20S subunit Pre8 - S. cerevisiae		0		279	1	0	0	0	0	0
An07g07780	similarity to mitochondrial H+-transporting ATP synthase inhibitor precursor Inh1 - S. cerevisiae		0		102	0	1	0	0	0	0
An03g04790	strong similarity to mitochondrial outer membrane protein Tom70 - P. anserina		1		629	0	1	0	0	0	0
An06g01390	strong similarity to 21.3 kD subunit of NADH:ubiquinone reductase - N. crassa		3		195	0	1	0	0	0	0
An07g07000	strong similarity to mitochondrial m-AAA protease subunit Yta12 - S. cerevisiae		0		898	0	1	0	0	0	0
An08g04470	strong similarity to mitochondrial elongation factor Tu - A. thaliana		0		440	0	1	0	0	0	0
An02g11040	strong similarity to mitochondrial aconitate hydratase Aco1 - S. cerevisiae		0		755	0	1	0	0	0	0
An01g09760	strong similarity to cytochrome P450 4F2 CYP4F2 - H. sapiens		1		553	1	0	0	0	0	0
An02g04860	strong similarity to microsomal NADH-cytochrome-b5 reductase - S. cerevisiae		0		305	0	1	0	0	0	0
An14g01590	strong similarity to sterol transmethylase ERG6 - C. albicans		0		377	0	1	0	0	0	0
An01g00060	strong similarity to fatty acid synthase α subunit fas2p - S. pombe		0		1862	1	0	0	0	0	0
An04g05720	strong similarity to peroxisomal acetyl-CoA C-acyltransferase POT1 - Y. lipolytica		0		419	0	1	0	0	0	0
An16g03640	similarity to phosphatidylcholine-sterol O-acyltransferase Lcat - Mus musculus		1		628	0	1	0	0	0	0
An18g05120	strong similarity to subunit of succinyl-CoA:benzylsuccinate CoA-transferase bbsF - Thauera aromatica		0		443	0	1	0	0	0	0
An11g10310	similarity to gentisate 1,2-dioxygenase GDO - Pseudomonas alcaligenes		0		453	1	0	0	0	0	0
An01g02900	strong similarity to translation initiation factor Eif-5a.2 - S. cerevisiae		0		160	0	1	0	0	0	0
An15g00760	strong similarity to translation elongation factor eEF-1 γ chain - Artemia sp.		0		113	1	0	0	0	0	0
An02g03950	strong similarity to cytoplasmic ribosomal protein of the large subunit L3 - S. cerevisiae		0		392	1	0	0	0	0	0
An07g08850	strong similarity to cytoplasmic ribosomal protein of the small subunit Rps11b - S. cerevisiae		0		160	0	1	0	0	0	0
An09g05180	strong similarity to cytoplasmic ribosomal protein of the large subunit L4 - S. cerevisiae		0		372	1	0	0	0	0	0
An12g00510	strong similarity to cytoplasmic ribosomal protein of the small subunit S24.e - S. cerevisiae		0		133	0	1	0	0	0	0
An06g01780	strong similarity to (β)-transducin like protein TBL1 - H. sapiens		0		653	1	0	0	0	0	0
An02g01260	weak similarity to β transducin-like protein het-e1 - P. anserina		0		1404	0	1	0	0	0	0
An02g07890	transcription factor pacC - A. niger		0		667	1	0	0	0	0	0
An04g06950	similarity to homeobox transcription factor hth - D. melanogaster		0		327	1	0	0	0	0	0
An07g02690	similarity to hypothetical regulational protein PBK1 - H. sapiens		0		407	1	0	0	0	0	0
An01g10870	strong similarity to DEAD box RNA helicase CHR1 - C. albicans		0		697	1	0	0	0	0	0
An12g08110	strong similarity to intracellular signalling protein INTRA31 from patent WO200077040-A2 - H. sapiens		0		620	0	1	0	0	0	0
An12g09980	weak similarity to zinc-binding protein Rar1 - Toxoplasma gondii		0		547	0	1	0	0	0	0
An01g06060	strong similarity to GTP-binding protein rab11 - Rattus norvegicus		0		211	0	1	0	0	0	0
An03g04910	strong similarity to clathrin coat assembly protein AP19 - Camptotheca acuminata		0		156	0	1	0	0	0	0
An16g05370	similarity to zinc-finger protein Glo3 -S. cerevisiae		0		471	0	1	0	0	0	0
An10g00890	strong similarity to ankyrin Ank3 - Mus musculus		0		798	1	0	0	0	0	0
An08g06560	strong similarity to spermidine synthase Spe3 - S. cerevisiae		0		292	0	1	0	0	0	0
An04g09530	strong similarity to melanin polyketide synthase PKS - Nodulisporium sp.		0		1663	0	1	0	0	0	0
An08g06570	strong similarity to transketolase Tkl1 - S. cerevisiae		0		684	1	0	0	0	0	0
An09g02700	strong similarity to branched-chain α-keto acid dehydrogenase E1 α subunit BCHEL1 -H. sapiens		0		444	1	0	0	0	0	0
An17g00910	strong similarity to 4-aminobutyrate transaminase gatA - A. nidulans		0		498	0	1	0	0	0	0
An13g00440	strong similarity to uridine-monophosphate kinase Ura6 - S. cerevisiae		0		212	1	0	0	0	0	0
An01g12430	strong similarity to hypothetical protein CAF32157.1 - N. crassa		0		482	1	0	0	0	0	0
An02g02500	strong similarity to conserved hypothetical protein - A. clavatus NRRL 1		0		559	0	1	0	0	0	0
An02g14760	strong similarity to conserved hypothetical protein - Neosartorya fischeri NRRL 181		0		629	1	0	0	0	0	0
An03g04360	strong similarity to hypothetical protein EAA61234.1 - A. nidulans		0		191	1	0	0	0	0	0
An11g09310	strong similarity to hypothetical protein SPBC337.17c - S. pombe		0		727	0	1	0	0	0	0
An12g04820	strong similarity to hypothetical conserved protein SPCC132.01c - S. pombe		0		1180	1	0	0	0	0	0
An13g00520	similarity to EST an_3235 - A. niger		0		282	1	0	0	0	0	0
An14g01685	strong similarity to conserved hypothetical protein - A. fumigatus Af293		0		155	0	1	0	0	0	0
An16g05930	strong similarity to hypothetical protein encoded by An08g06890 - A. niger		0		300	1	0	0	0	0	0
123664	strong similarity to conserved hypothetical protein - A. fumigatus A1163		0		[480]	0	1	0	0	0	0
An04g07080	similarity to hypothetical protein SPBC2G5.01 - S. pombe		1		433	0	1	0	0	0	0
An15g03150	strong similarity to hypothetical protein SPCC1183.11 - S. pombe		4		934	1	0	0	0	0	0
An16g05280	hypothetical protein		0		426	0	1	0	0	0	0
An17g00920	hypothetical protein		0		176	1	0	0	0	0	0
An07g04570	strong similarity to hex1 - A. nidulans		0		216	0	6	0	3	0	4
An18g05640	strong similarity to hypothetical mold-specific protein MS8 - Ajellomyces capsulatus		0		198	0	4	0	3	0	3
An04g06380	strong similarity to mitochondrial aspartate aminotransferase mAspAT - Mus musculus		0		429	0	1	0	0	0	1
An02g13210	similarity to RNA-binding tumour suppressor LUCA15 - H. sapiens		0		698	0	1	0	0	1	0
An08g05640	strong similarity to nitrite reductase (NADH) niiA - A. nidulans		0		1097	0	1	0	0	0	1
An18g02690	strong similarity to dihydrogeodin oxidase DHGO - A. terreus		0		648	0	1	0	0	1	0
An07g03660	similarity to hypothetical protein CAD37045.1 - N. crassa		0		263	0	2	0	1	0	1
An06g02570	similarity to nitrogen assimilation regulatory protein nit-4 - N. crassa		1		753	0	0	1	1	0	0
An09g04120	strong similarity to spindle checkpoint protein Mad2 - S. cerevisiae		0		204	0	0	0	2	0	0
An19g00150	similarity to formyl-CoA transferase from patent WO9816632-A1 - Oxalobacter formigenes		0		339	0	0	1	1	0	1
An12g10440	strong similarity to hypothetical protein CAD70539.1 - N. crassa		12		2817	0	0	1	1	0	1
An01g05070	strong similarity to hypothetical protein SPBC776.06c - S. pombe		0		787	0	1	1	1	0	0
An08g04060	strong similarity to hypothetical transcription factor IIIc-like protein CAE47909.1 - A. fumigatus		0		569	0	1	1	1	0	0
An01g01830	strong similarity to catalase/peroxidase cpeB - Streptomyces reticuli		0		762	0	1	0	2	0	0
An18g03600	similarity to erythromycin esterase type II ereB - Escherichia coli		0		469	0	0	0	1	0	0
An02g04520	strong similarity to H+-transporting ATP synthase δ chain precursor Atp5 - S. cerevisiae		0		228	0	0	0	1	0	0
An11g04550	strong similarity to pyruvate dehydrogenase α subunit E1 α Pda1 - S. cerevisiae		0		403	0	0	0	1	0	0
An01g01290	strong similarity to squalene-hopene cyclase SHC - Alicyclobacillus acidocaldarius		0		693	0	0	1	0	0	0
An08g10860	strong similarity to fatty acid synthase β subunit fasB - A. nidulans		0		2005	0	0	1	0	0	0
An11g05960	strong similarity to lovastatin diketide synthase lovF - A. terreus		0		2517	0	0	1	0	0	0
An01g11620	similarity to transcription activator of lysine pathway Lys14 - S. cerevisiae		0		585	0	0	0	1	0	0
An02g12040	strong similarity to helicase Fun30 -S. cerevisiae		0		1123	0	0	1	0	0	0
An09g05290	strong similarity to exonuclease II SPAC17A5.14 - S. pombe		0		1406	0	0	0	1	0	0
An04g01210	similarity to DNA-3-methyladenine glycosidase I mag1p - S. pombe		0		412	0	0	1	0	0	0
An07g03150	strong similarity to nuclear tRNA export receptor exportin-t - H. sapiens		0		1030	0	0	1	0	0	0
An02g14690	strong similarity to heterogeneous nuclear ribonucleoprotein Hrp1 - S. cerevisiae		0		471	0	0	1	0	0	0
An16g07890	similarity to transcription factor pro1 -Sordaria macrospora		0		611	0	0	0	1	0	0
An07g06030	strong similarity to coatomer γ subunit 2 copg2 - H. sapiens		0		916	0	0	0	1	0	0
An15g00560	strong similarity to actin γ -A. nidulans		0		375	0	0	0	1	0	0
An18g02440	strong similarity to tubulin-folding cofactor D - Bos taurus		0		1137	0	0	0	1	0	0
An14g00230	strong similarity to ubiquitin conjugating enzyme Ubc6 - S. cerevisiae		1		275	0	0	0	1	0	0
An04g02840	strong similarity to flavocytochrome b2 L-lactate dehydrogenase CYB2 - Pichia anomala		0		503	0	0	0	1	0	0
An11g06160	strong similarity to proline oxidase prnD -A. nidulans		0		478	0	0	1	0	0	0
An11g09790	strong similarity to sulfate adenylyltransferase sC- A. nidulans		0		574	0	0	1	0	0	0
An17g00130	weak similarity to cercosporin resistance protein crg1 - Cercospora nictotianae		0		523	0	0	0	1	0	0
An01g04300	strong similarity fragment SEQ ID NO:54638 from patent EP1033405-A2 - A. thaliana		0		867	0	0	1	0	0	0
An06g01520	similarity to hypothetical protein SPBC24C6.10c - S. pombe		0		725	0	0	0	1	0	0
An07g07770	weak similarity to hypothetical protein P0034C11.5 - Oryza sativa		0		216	0	0	1	0	0	0
An09g02230	similarity to hypothetical protein BAA10688.1 - Synechocystis sp.		0		120	0	0	0	1	0	0
An12g07250	similarity to hypothetical conserved protein - Thermotoga maritima		0		1038	0	0	0	1	0	0
An15g04170	similarity to conserved hypothetical protein - A. flavus NRRL3357		0		186	0	0	0	1	0	0
An03g00470	strong similarity to hypothetical protein EAA48619.1 - Magnaporthe grisea		4		398	0	0	0	1	0	0
An03g04440	hypothetical protein		0		236	0	0	1	0	0	0
An04g07280	hypothetical protein		0		572	0	0	1	0	0	0
An16g03680	hypothetical protein		0		151	0	0	1	0	0	0
46152	strong similarity to predicted protein - A. terreus NIH2624		0		725	0	0	1	0	1	0
An04g03270	strong similarity to proteasome 19S regulatory particle subunit Rpn2 - S. cerevisiae		0		1147	0	0	0	1	0	1
An08g06430	similarity to allantoate permease Dal5 - S. cerevisiae		9		581	0	0	0	1	1	0
An11g05660	similarity to erythrocyte splice form 1 of ankyrin ANK1 - H. sapiens		0		1254	0	1	0	2	1	1
An07g09920	strong similarity to NADH-dependent glutamate synthase NADH-GOGAT - Medicago sativa		0		2126	0	0	0	0	1	1
An12g05220	similarity to transcription factor nft1p - S. pombe		0		735	0	0	0	0	1	1
An03g03500	strong similarity to hypothetical protein CAD36989.1 - N. crassa		1		485	0	0	0	0	1	1
An07g04650	similarity to glucan 1,3-β-glucosidase Bgl2 - S. cerevisiae		1		662	0	0	0	0	1	0
An06g00540	similarity to sterigmatocystin biosynthetic gene stcQ - A. nidulans		0		187	0	0	0	0	1	0
An14g04590	strong similarity to transcription factor Kcs1 - S. cerevisiae		0		1057	0	0	0	0	0	1
An09g03490	strong similarity to protein involved in DNA repair SNM1 - Mus musculus		0		809	0	0	0	0	1	0
An02g04840	strong similarity to chromosome scaffold protein sudA - A. nidulans		0		1219	0	0	0	0	0	1
An12g07590	similarity to meiotic cohesin rec8p -S. pombe		0		712	0	0	0	0	1	0
An04g07020	strong similarity to syntaxin Tlg2 -S. cerevisiae		0		373	0	0	0	0	1	0
An16g03020	similarity to myosin heavy chain - Pecten maximus		0		1224	0	0	0	0	0	1
An18g02940	strong similarity to ciliary dynein β heavy chain - Anthocidaris crassispina		0		4344	0	0	0	0	1	0
An11g00550	strong similarity to chaperonin Hsp10 -S. cerevisiae		0		124	0	0	0	0	0	1
An12g05650	strong similarity to ankyrin 3 Ank3 - Mus musculus		0		1952	0	0	0	0	1	0
209924	strong similarity to inosine and guanosine-specific phosphorylase I- A. fumigatus Af293		0		326	0	0	0	0	1	0
An08g01960	strong similarity to adenosylhomocysteinase - H. sapiens		0		449	0	0	0	0	0	1
An01g00070	strong similarity to N2,N2-dimethylguanosine tRNA methyltransferase trm1p - S. pombe		0		552	0	0	0	0	1	0
An07g00300	strong similarity to fluconazole resistance transporter Flr1 - S. cerevisiae		11		561	0	0	0	0	1	0
An04g09720	strong similarity to pathogenicity gene PEP2 - Nectria haematococca		0		229	0	0	0	0	0	1
An05g00180	similarity to hypothetical protein B13M15.020 - N. crassa		0		481	0	0	0	0	1	0
An16g04680	similarity to hypothetical protein SPAC23A1.16c - S. pombe		0		333	0	0	0	0	1	0
An16g06980	hypothetical protein		0		386	0	0	0	0	0	1
An07g01890	hypothetical protein		0		93	0	0	0	0	0	1
An02g08620	strong similarity to transcription factor involved in acriflavine resistance acr-2 - N. crassa		0		577	0	1	0	1	1	1
