# Supplementary material for: Proteomic Analysis of the Secretory Response of Aspergillus niger to D-Maltose and D-Xylose
Source: PLoS One. 2011 Jun 17;6(6):e20865. doi: 10.1371/journal.pone.0020865 (PMC3117840; doi:10.1371/journal.pone.0020865)
Supplement: Table S5 — Oligonucleotide primers used for QPCR. (XLS) [file pone.0020865.s005.xls]

## Sheet: Table S5
Table S5 - Oligonucleotide primers used for qPCR
Target gene and locus tag	Product	Primer sequence (5’-3’)
xlnD (An01g09960)	β-xylosidase D	TAATCTACGCCGGTGGTATC
		TTCTTGAGCGAAGAGGAATC
lacA (An01g12150)	β-galactosidase A	GGCGAGGACTACGAAGACAA
		AATGCCTGCCTCAGAGAGAC
glaA (An03g06550)	glucoamylase A	GCATCCACACCTTTGATCCT
		TCGCTGTCACTGAGACCATC
agdA (An04g06920)	α-glucosidase A	TCCCATTCTACCGAAACCAC
		GGCCAGGTCAAACAACGTAT
aamA (An11g03340)	acid α-amylase	TCGGCCTACATTACCTACGC
		CTGAGGAGCCTTTGTTGGAG
exogenous normalizer gene	kanamycin/neomycin resistance gene	AGCATTACGCTGACTTGACG
		AGGTGGACCAGTTGGTGATT
